# Supplementary material for: Effect of Age, Breed, and Sex on the Health-Related Quality of Life of Owner Assessed Healthy Dogs
Source: Front Vet Sci. 2021 Feb 5;8:603139. doi: 10.3389/fvets.2021.603139 (PMC7892584; doi:10.3389/fvets.2021.603139)
Supplement: Supplementary file 2 [file Data_Sheet_2.xlsx]

## Sheet: All
Number	NM Dog ID	External Dog ID	Dog Gender	Dog Date of Birth	Dog Breed	Date of Consultation	Degenerative joint disease	Obesity	Non-painful cancer	Chronic skin disease	Chronic medical condition	Cardiac disease	Neurological disease	Chronic ear disease	Chronic dental disease	Other condition	If yes for Other condition, please fill in type of condition below	NM PetId	Date Completed	In Perfect Health	owner perfect health = 1	Do you consider the dog to be in perfect health?	clin record perfect health = 1	correlation between vet and owner opinion	DOB	DOB pasted	Age in months	Is pet at least 3 months old?	is pet >95 months?	NM dog ID	Gender	Energetic and Enthusiastic	Happy and Content	Active and Comfortable	Calm and Relaxed	date from current dog data	vlookup for correlation	vlookup for correlation	do dates match?	Age segment			age in months	segment
6	1697	14372	M	2006-12-15	Dachshund	2015-02-10 21:45:00				Moderate								1697	2015-02-10	Yes	1	No	0	disagree	2006-12-15	2006-12-15	97	3 months plus	1	1697	M	4.15	5.39	5.89	4.01	2015-02-10	agree	1	YES	old			1	young
8	1390	9715	M	2012-03-29	German Shepherd (Alsatian)	2014-12-28 08:35:00												1390	2014-12-28	Yes	1	Yes	1	agree	2012-03-31	2012-03-31	32	3 months plus	0	1390	M	4.15	4.83	6	4.26	2014-12-28	disagree	0	YES	young			2	young
13	1234	9077	M	2011-07-05	Labrador Retriever	2014-11-28 14:00:00												1234	2014-11-28	Yes	1	Yes	1	agree	2011-07-05	2011-07-05	40	3 months plus	0	1234	M	2.08	3.99	3.94	2.13	2014-11-28			YES	young			3	young
14	1264	9209	F	2013-11-12	Labrador Retriever	2014-12-02 18:42:00												1264	2014-12-02	No	0	Yes	1	disagree	2013-11-12	2013-11-12	12	3 months plus	0	1264	F	3.51	5.63	4.87	4.09	2014-12-02			YES	young			4	young
15	2687	14411	F	2002-06-09	Labrador Retriever	2015-07-07 22:31:00	Mild											2687	2015-07-07	No	0	No	0	agree	2002-06-09	2002-06-09	156	3 months plus	1	2687	F	3.18	4.55	4.61	1.9	2015-07-07			YES	old			5	young
19	1849	15353	M	2013-06-01	Mixed (Small)	2015-02-20 08:20:00												1849	2015-02-20	No	0	Yes	1	disagree	2013-06-01	2013-06-01	20	3 months plus	0	1849	M	3.36	6	5.45	2.48	2015-02-20			YES	young			6	young
26	1780	14960	M	2010-02-24	Whippet	2015-02-15 12:49:00					Severe						Chronic pancreatitis	1780	2015-02-15	No	0	No	0	agree	2010-02-24	2010-02-24	59	3 months plus	0	1780	M	2.77	5.62	4.24	3.38	2015-02-15			YES	middle-aged			7	young
27	1840	10117	M	2014-11-14	Yorkshire Terrier	2015-02-19 07:18:00												1840	2015-02-19	Yes	1	Yes	1	agree	2014-11-14	2014-11-14	3	3 months plus	0	1840	M	4.15	6	6	3.39	2015-02-19			YES	young			8	young
31	3794	22503	M	2010-11-25	Shih Tzu	2016-01-16 22:48:53												3794	2016-01-16	Yes	1	Yes	1	agree	2010-11-25	2010-11-25	61	3 months plus	0	3794	M	4.06	6	6	4.26	2016-01-16			YES	middle-aged			9	young
33	3081	21542	M	2006-07-17	Labrador Retriever	2015-09-10 12:51:31												3081	2015-09-10	No	0	Yes	1	disagree	2006-07-17	2006-07-17	109	3 months plus	1	3081	M	2.53	5.34	4.43	3.55	2015-09-10			YES	old			10	young
34	4057	13303	F	2003-06-01	Jack Russell Terrier	2016-02-24 20:10:44												4057	2016-02-24	Yes	1	Yes	1	agree	2003-06-01	2003-06-01	152	3 months plus	1	4057	F	2.08	4.3	4.25	2.13	2016-02-24			YES	old			11	young
35	4453	22467	M	2009-11-03	Schnauzer	2016-05-01 07:24:46												4453	2016-05-01	Yes	1	Yes	1	agree	2009-11-03	2009-11-03	77	3 months plus	0	4453	M	2.6	5.53	5.9	1.82	2016-05-01			YES	middle-aged			12	young
36	3139	21129	M	2014-08-22	Labrador Retriever	2015-09-21 21:04:04												3139	2015-09-21	No	0	Yes	1	disagree	2014-08-22	2014-08-22	12	3 months plus	0	3139	M	3.7	5.37	5.41	3.8	2015-09-21			YES	young			13	young
37	4489	24392	M	2013-07-07	Cockapoo	2016-05-11 16:23:56												4489	2016-05-11	Yes	1	Yes	1	agree	2013-07-07	2013-07-07	34	3 months plus	0	4489	M	3.75	6	6	3.43	2016-05-11			YES	young			14	young
38	4037	25291	M	2005-07-04	Pug	2016-02-21 21:38:18	Moderate			Moderate						Yes	KCS	4037	2016-02-21	No	0	No	0	agree	2005-07-04	2005-07-04	127	3 months plus	1	4037	M	3.09	5.55	5.58	4.26	2016-02-21			YES	old			15	young
43	5507	30388	F	2010-12-30	Tibetan Terrier	2016-11-24 20:31:14												5507	2016-11-24	Yes	1	Yes	1	agree	2010-12-30	2010-12-30	70	3 months plus	0	5507	F	3.34	5.04	5.43	3.49	2016-11-24			YES	middle-aged			16	young
47	4103	23746	F	2004-09-01	Mixed (Large)	2016-03-02 16:08:03					Moderate						Cushings/Proteinuria	4103	2016-03-02	Yes	1	No	0	disagree	2004-09-01	2004-09-01	138	3 months plus	1	4103	F	4.08	6	4.66	4.09	2016-03-02			YES	old			17	young
48	4810	27503	M	2015-09-26	English Cocker Spaniel	2016-07-09 12:20:44												4810	2016-07-09	Yes	1	Yes	1	agree	2015-09-19	2015-09-19	9	3 months plus	0	4810	M	3.64	5.48	5.47	2.64	2016-07-09			YES	young			18	young
49	5259	27352	M	2006-07-15	Staffordshire Bull Terrier	2016-09-26 02:59:07			Seminoma									5259	2016-09-26	No	0	No	0	agree	2006-07-15	2006-07-15	122	3 months plus	1	5259	M	3.71	5.91	4.96	3.39	2016-09-26			YES	old			19	young
52	6674	30540	F	2012-08-11	Lhasa Apso	2017-10-09 22:29:37												6674	2017-10-09	No	0	Yes	1	disagree	2012-08-11	2012-08-11	61	3 months plus	0	6674	F	1.15	4.2	4.59	2.13	2017-10-09			YES	middle-aged			20	young
53	2700	19624	M	2011-04-28	Yorkshire Terrier	2015-07-10 16:57:00												2700	2015-07-10	No	0	Yes	1	disagree	2011-04-28	2011-04-28	50	3 months plus	0	2700	M	2.99	5.74	5.61	2.19	2015-07-10			YES	middle-aged			21	young
55	2826	20503	F	2012-05-28	Jack Russell Terrier	2015-08-02 23:38:17												2826	2015-08-02	No	0	Yes	1	disagree	2012-05-28	2012-05-28	38	3 months plus	0	2826	F	3.15	5.45	3.62	2.84	2015-08-02			YES	young			22	young
58	3832	23209	M	2015-09-12	Siberian Husky	2016-01-21 15:51:08												3832	2016-01-21	Yes	1	Yes	1	agree	2015-09-12	2015-09-12	4	3 months plus	0	3832	M	2.86	5.51	5.59	2.72	2016-01-21			YES	young			23	young
59	5556	30533	M	2016-05-31	Yorkshire Terrier	2016-12-08 15:04:47												5556	2016-12-08	Yes	1	Yes	1	agree	2016-05-31	2016-05-31	6	3 months plus	0	5556	M	4.15	6	6	4.26	2016-12-08			YES	young			24	young
60	6831	34804	M	2016-05-31	Yorkshire Terrier	2017-11-17 22:07:20												6831	2017-11-17	Yes	1	Yes	1	agree	2016-05-31	2016-05-31	17	3 months plus	0	6831	M	4.07	6	6	3.39	2017-11-17			YES	young			25	young
62	3911	25498	M	2015-06-01	Bulldog	2016-01-31 15:36:13												3911	2016-01-31	Yes	1	Yes	1	agree	2015-06-01	2015-06-01	7	3 months plus	0	3911	M	2.44	5.06	4.95	2.84	2016-01-31			YES	young			26	young
63	6258	32276	M	2016-07-03	Basset Hound	2017-05-24 05:27:41												6258	2017-05-24	Yes	1	Yes	1	agree	2016-07-03	2016-07-03	10	3 months plus	0	6258	M	3.71	5.4	5.37	3.22	2017-05-24			YES	young			27	young
65	2837	20540	M	2013-05-05	Yorkshire Terrier	2015-08-04 15:03:19												2837	2015-08-04	Yes	1	Yes	1	agree	2013-05-05	2013-05-05	26	3 months plus	0	2837	M	3.45	5.08	5.6	3.33	2015-08-04			YES	young			28	young
66	3197	22085	M	2014-03-20	Golden Retriever	2015-09-30 20:09:05												3197	2015-09-30	Yes	1	Yes	1	agree	2014-03-20	2014-03-20	18	3 months plus	0	3197	M	3.77	5.26	5.37	0	2015-09-30			YES	young			29	young
68	5103	28858	M	2007-06-20	Miniature Schnauzer	2016-08-25 21:19:15												5103	2016-08-25	Yes	1	Yes	1	agree	2007-06-20	2007-06-20	110	3 months plus	1	5103	M	2.08	3.99	3.94	2.13	2016-08-25			YES	old			30	young
69	5577	30597	F	2016-09-09	Goldendoodle	2016-12-15 14:48:26												5577	2016-12-15	Yes	1	Yes	1	agree	2016-09-09	2016-09-09	3	3 months plus	0	5577	F	3.94	6	6	3.72	2016-12-15			YES	young			31	young
1	5767	24135	F	2011-05-11	Labrador Retriever	2017-03-02 12:23:12								Moderate				5767	2017-03-02	No	0	No	0	agree	2011-05-11	2011-05-11	69	3 months plus	0	5767	F	4.07	6	4.6	4.26	2017-03-02			YES	middle-aged			32	young
2	3348	22817	F	2004-04-07	Jack Russell Terrier	2015-10-26 18:06:05	Mild	Moderate							Mild			3348	2015-10-26	Yes	1	No	0	disagree	2004-04-07	2004-04-07	138	3 months plus	1	3348	F	3.17	5.35	4.78	2.84	2015-10-26			YES	old			33	young
3	5146	29181	F	2015-11-17	English Cocker Spaniel	2016-09-02 21:02:41												5146	2016-09-02	Yes	1	Yes	1	agree	2015-11-17	2015-11-17	9	3 months plus	0	5146	F	2.99	6	4.91	3.03	2016-09-02			YES	young			34	young
5	2133	17302	F	2010-12-04	Boston Terrier	2015-03-18 12:17:00												2133	2015-03-18	No	0	Yes	1	disagree	2002-06-12	2002-06-12	153	3 months plus	1	2133	F	0.38	3.23	4.01	4.26	2015-03-18			YES	old			35	young
6	3461	23598	M	2000-01-11	Labrador Retriever	2015-11-22 21:51:26												3461	2015-11-22	Yes	1	Yes	1	agree	2000-01-11	2000-01-11	190	3 months plus	1	3461	M	3.46	4.94	4.36	3.48	2015-11-22			YES	old			36	young
7	3429	23284	F	2009-11-26	English Cocker Spaniel	2015-11-13 00:02:25				Mild								3429	2015-11-13	Yes	1	No	0	disagree	2009-11-26	2009-11-26	71	3 months plus	0	3429	F	3.93	5.39	5.47	2.68	2015-11-13			YES	middle-aged			37	young
8	3606	24231	M	2010-05-01	Mixed (Large)	2015-12-17 18:55:26				Severe								3606	2015-12-17	No	0	No	0	agree	2010-05-01	2010-05-01	67	3 months plus	0	3606	M	4.15	6	6	4.26	2015-12-17			YES	middle-aged			38	young
10	3323	22328	F	2010-09-20	Labradoodle	2015-10-21 09:58:07	Mild											3323	2015-10-21	Yes	1	No	0	disagree	2010-09-20	2010-09-20	61	3 months plus	0	3323	F	3.41	1.98	3.21	4.26	2015-10-21			YES	middle-aged			39	young
12	3394	22436	F	2015-03-08	Papillon	2015-11-04 11:23:43										Severe	Grade III patellar luxation	3394	2015-11-04	Yes	1	No	0	disagree	2015-03-08	2015-03-08	7	3 months plus	0	3394	F	2.29	4.38	3.93	2.78	2015-11-04			YES	young			40	young
13	3268	22434	F	2012-10-11	Yorkshire Terrier	2015-10-12 13:11:51												3268	2015-10-12	Yes	1	Yes	1	agree	2012-10-11	2012-10-11	36	3 months plus	0	3268	F	3.34	5.53	5.35	2.81	2015-10-12			YES	young			41	young
15	4730	22416	F	2005-07-03	Jack Russell Terrier	2016-06-26 16:52:15						Mild						4730	2016-06-26	Yes	1	No	0	disagree	2005-07-03	2005-07-03	131	3 months plus	1	4730	F	3.73	5.3	3.69	2.36	2016-06-26			YES	old			42	young
16	3270	22399	M	2004-03-05	West Highland White Terrier	2015-10-12 17:08:52	Moderate				Yes (Diabetes)							3270	2015-10-12	Yes	1	No	0	disagree	2004-03-05	2004-03-05	139	3 months plus	1	3270	M	2.62	5.15	4.62	3.3	2015-10-12			YES	old			43	young
17	3260	22331	F	2010-08-30	Lhasa Apso	2015-10-10 15:45:43		Mild		Moderate								3260	2015-10-10	No	0	No	0	agree	2010-08-30	2010-08-30	61	3 months plus	0	3260	F	1.36	4.55	4.16	4.09	2015-10-10			YES	middle-aged			44	young
19	5654	30170	M	2014-04-01	German Shepherd (Alsatian)	2017-02-04 16:19:04												5654	2017-02-04	Yes	1	Yes	1	agree	2014-04-01	2014-04-01	34	3 months plus	0	5654	M	4.09	6	6	2.52	2017-02-04			YES	young			45	young
20	3252	22340	F	2015-03-06	Spaniel (Cocker)	2015-10-10 06:50:20		Moderate										3252	2015-10-10	Yes	1	No	0	disagree	2015-03-06	2015-03-06	7	3 months plus	0	3252	F	3.51	6	5.9	4.26	2015-10-10			YES	young			46	young
21	5472	30341	M	2015-07-12	Leonberger	2016-11-19 10:00:29												5472	2016-11-19	Yes	1	Yes	1	agree	2015-07-12	2015-07-12	16	3 months plus	0	5472	M	3.22	5.9	6	4.26	2016-11-19			YES	young			47	young
1	5765	30756	M	2007-10-15	Scottish Terrier	2017-03-02 12:23:11												5765	2017-03-02	Yes	1	Yes	1	agree	2007-10-15	2007-10-15	112	3 months plus	1	5765	M	3.6	5	5.51	4.26	2017-03-02			YES	old			48	middle-aged
2	6570	29895	F	2014-03-24	Golden Retriever	2017-09-12 02:41:30												6570	2017-09-12	Yes	1	Yes	1	agree	2014-03-24	2014-03-24	41	3 months plus	0	6570	F	2.96	5.66	5.38	4.26	2017-09-12			YES	young			49	middle-aged
3	5006	28992	F	2013-08-21	German Shepherd (Alsatian)	2016-08-23 19:28:06				Moderate (anal furunculosis)								5006	2016-08-23	No	0	No	0	agree	2013-08-21	2013-08-21	36	3 months plus	0	5006	F	3.98	5.79	5.87	3.72	2016-08-23			YES	young			50	middle-aged
4	5003	28993	F	2013-08-21	German Shepherd (Alsatian)	2016-08-22 19:56:38				Moderate								5003	2016-08-22	Yes	1	No	0	disagree	2013-08-21	2013-08-21	36	3 months plus	0	5003	F	3.62	5.27	5.79	2.64	2016-08-22			YES	young			51	middle-aged
6	3245	22326	F	2004-03-11	Golden Retriever	2015-10-09 11:36:54												3245	2015-10-09	No	0	Yes	1	disagree	2004-03-11	2004-03-11	138	3 months plus	1	3245	F	3.53	6	5.38	4.01	2015-10-09			YES	old			52	middle-aged
7	4236	26358	M	2009-01-07	Yorkshire Terrier	2016-03-20 18:53:36												4236	2016-03-20	Yes	1	Yes	1	agree	2009-01-07	2009-01-07	86	3 months plus	0	4236	M	3.08	4.81	4.63	2.97	2016-03-20			YES	middle-aged			53	middle-aged
9	4968	28913	F	2010-07-20	Collie	2016-08-13 21:56:30												4968	2016-08-13	Yes	1	Yes	1	agree	2010-07-20	2010-07-20	72	3 months plus	0	4968	F	3.65	6	5.9	2.32	2016-08-13			YES	middle-aged			54	middle-aged
10	4096	26215	M	2015-03-15	Spaniel (English Springer)	2016-03-01 18:21:53												4096	2016-03-01	Yes	1	Yes	1	agree	2015-03-15	2015-03-15	11	3 months plus	0	4096	M	3.79	4.77	5.41	4.26	2016-03-01			YES	young			55	middle-aged
11	3201	22093	M	2011-12-30	Dachshund	2015-10-01 11:58:45												3201	2015-10-01	No	0	Yes	1	disagree	2011-12-30	2011-12-30	45	3 months plus	0	3201	M	2.96	5.15	5.44	3.84	2015-10-01			YES	young			56	middle-aged
13	4107	26004	F	2007-03-01	Mixed (Medium)	2016-03-02 22:26:21												4107	2016-03-02	No	0	Yes	1	disagree	2007-03-01	2007-03-01	108	3 months plus	1	4107	F	2.85	5.14	4.29	3.2	2016-03-02			YES	old			57	middle-aged
14	4769	28243	M	2011-05-25	Alaskan Malamute	2016-07-01 18:46:05												4769	2016-07-01	Yes	1	Yes	1	agree	2011-05-25	2011-05-25	61	3 months plus	0	4769	M	3.21	4.58	4.71	3.55	2016-07-01			YES	middle-aged			58	middle-aged
15	4770	28250	M	2012-05-25	Alaskan Malamute	2016-07-01 18:47:42												4770	2016-07-01	Yes	1	Yes	1	agree	2012-05-25	2012-05-25	49	3 months plus	0	4770	M	3.46	4.92	4.93	3.55	2016-07-01			YES	middle-aged			59	middle-aged
16	3655	24482	M	2013-03-20	Poodle (Miniature)	2015-12-28 17:22:27												3655	2015-12-28	Yes	1	Yes	1	agree	2013-03-20	2013-03-20	33	3 months plus	0	3655	M	3.66	5.23	5.02	2.55	2015-12-28			YES	young			60	middle-aged
17	4217	25592	M	2006-06-03	Spaniel (Cocker)	2016-03-16 22:36:57										Prostatitis	Severe	4217	2016-03-16	Yes	1	No	0	disagree	2006-06-03	2006-06-03	117	3 months plus	1	4217	M	3.96	6	6	4.26	2016-03-16			YES	old			61	middle-aged
18	4670	27414	M	2006-09-04	Dachshund	2016-06-16 08:09:36												4670	2016-06-16	No	0	Yes	1	disagree	2006-09-04	2006-09-04	117	3 months plus	1	4670	M	2.98	5.13	3.15	1.46	2016-06-16			YES	old			62	middle-aged
20	6433	33299	M	2015-11-01	Lhasa Apso	2017-07-25 06:27:20		Moderate										6433	2017-07-25	Yes	1	No	0	disagree	2015-11-01	2015-11-01	20	3 months plus	0	6433	M	3.91	4.83	4.48	4.26	2017-07-25			YES	young			63	middle-aged
21	3889	25331	F	2003-06-12	Mixed (Medium)	2016-01-27 21:16:35												3889	2016-01-27	No	0	Yes	1	disagree	2003-06-12	2003-06-12	151	3 months plus	1	3889	F	3.13	5.82	5.38	4.09	2016-01-27			YES	old			64	middle-aged
22	3888	25333	F	2013-05-22	Spaniel (Cocker)	2016-01-27 21:10:08												3888	2016-01-27	Yes	1	Yes	1	agree	2013-05-22	2013-05-22	32	3 months plus	0	3888	F	3.88	5.44	5.91	2.35	2016-01-27			YES	young			65	middle-aged
23	6556	33219	F	2017-04-17	Flat-Coated Retriever	2017-09-05 20:56:54												6556	2017-09-05	Yes	1	Yes	1	agree	2017-04-17	2017-04-17	4	3 months plus	0	6556	F	3	5.33	5.28	2.13	2017-09-05			YES	young			66	middle-aged
24	5977	24793	F	2015-11-21	Jack Russell Terrier	2017-03-22 14:33:44												5977	2017-03-22	No	0	Yes	1	disagree	2015-11-21	2015-11-21	16	3 months plus	0	5977	F	3.93	5.9	5.38	2.72	2017-03-22			YES	young			67	middle-aged
2	2124	15284	F	2005-06-18	Mixed (Medium)	2015-03-17 17:16:00												2124	2015-03-17	Yes	1	Yes	1	agree	2005-06-18	2005-06-18	116	3 months plus	1	2124	F	2.23	5.82	5.61	4.26	2015-03-17			YES	old			68	middle-aged
4	3575	23606	F	2015-08-05	Cross Breed	2015-12-14 11:46:26												3575	2015-12-14	Yes	1	Yes	1	agree	2015-08-05	2015-08-05	4	3 months plus	0	3575	F	4.15	5.39	6	4.26	2015-12-14			YES	young			69	middle-aged
5	6544	33579	F	2010-06-18	Brittany	2017-09-02 17:02:16												6544	2017-09-02	Yes	1	Yes	1	agree	2010-06-18	2010-06-18	86	3 months plus	0	6544	F	3.71	6	6	1.04	2017-09-02			YES	middle-aged			70	middle-aged
6	5251	29209	F	2006-04-10	West Highland White Terrier	2016-09-24 12:14:02												5251	2016-09-24	Yes	1	Yes	1	agree	2006-04-10	2006-04-10	125	3 months plus	1	5251	F	2.66	6	5.06	4.26	2016-09-24			YES	old			71	middle-aged
7	6841	34773	F	2005-12-25	English Cocker Spaniel	2017-11-18 22:41:50					Cushings (moderate)							6841	2017-11-18	Yes	1	No	0	disagree	2005-12-25	2005-12-25	142	3 months plus	1	6841	F	2.66	5.04	5.27	1.03	2017-11-18			YES	old			72	middle-aged
8	6840	34774	M	2006-11-10	Jack Russel Terrier	2017-11-18 22:33:24												6840	2017-11-18	Yes	1	Yes	1	agree	2006-11-10	2006-11-10	132	3 months plus	1	6840	M	2.67	5.45	5.7	2.65	2017-11-18			YES	old			73	middle-aged
9	4341	26914	M	2009-08-20	Greyhound	2016-04-07 11:54:14												4341	2016-04-07	Yes	1	Yes	1	agree	2009-08-20	2009-08-20	79	3 months plus	0	4341	M	3.5	5.9	5.6	3.38	2016-04-07			YES	middle-aged			74	middle-aged
10	4375	26925	F	2010-03-01	Other (Large)	2016-04-13 12:33:57												4375	2016-04-13	Yes	1	Yes	1	agree	2010-03-01	2010-03-01	73	3 months plus	0	4375	F	4.15	5.39	6	4.26	2016-04-13			YES	middle-aged			75	middle-aged
11	4665	20720	M	2011-02-14	Yorkshire Terrier	2016-06-15 20:12:46				Moderate								4665	2016-06-15	No	0	No	0	agree	2011-02-14	2011-02-14	64	3 months plus	0	4665	M	0.85	3.24	3.9	1.13	2016-06-15			YES	middle-aged			76	middle-aged
13	4728	28063	F	2014-03-17	Boxer	2016-06-25 13:52:00												4728	2016-06-25	Yes	1	Yes	1	agree	2014-03-17	2014-03-17	27	3 months plus	0	4728	F	3.71	4.93	5.26	2.68	2016-06-25			YES	young			77	middle-aged
1	3699	24307	M	2013-04-06	Labrador Retriever	2016-01-05 13:50:59		Mild										3699	2016-01-05	No	0	No	0	agree	2013-04-06	2013-04-06	32	3 months plus	0	3699	M	3.97	5.61	4.76	3.8	2016-01-05			YES	young			78	middle-aged
2	6613	33762	F	2017-03-16	Lhasa Apso	2017-09-21 21:18:13												6613	2017-09-21	Yes	1	Yes	1	agree	2017-03-16	2017-03-16	6	3 months plus	0	6613	F	3.54	6	5.71	2.43	2017-09-21			YES	young			79	middle-aged
3	3738	24258	M	2013-05-20	Spaniel (Cocker)	2016-01-08 19:04:04												3738	2016-01-08	Yes	1	Yes	1	agree	2013-05-20	2013-05-20	31	3 months plus	0	3738	M	4.15	6	6	4.26	2016-01-08			YES	young			80	middle-aged
4	4718	27785	F	2013-07-15	Yorkshire Terrier	2016-06-23 13:36:18												4718	2016-06-23	Yes	1	Yes	1	agree	2013-07-15	2013-07-15	35	3 months plus	0	4718	F	2.82	5.37	6	2.52	2016-06-23			YES	young			81	middle-aged
6	3620	24289	M	2006-01-08	Labrador Retriever	2015-12-19 17:58:21	Severe	Severe								Yes	Chronic cough	3620	2015-12-19	Yes	1	No	0	disagree	2006-01-08	2006-01-08	119	3 months plus	1	3620	M	3.53	5.36	4.09	3.74	2015-12-19			YES	old			82	middle-aged
7	3773	24840	F	2014-11-09	Alaskan Malamute	2016-01-13 08:38:34		Moderate										3773	2016-01-13	Yes	1	No	0	disagree	2014-11-09	2014-11-09	14	3 months plus	0	3773	F	3.06	4.97	4.43	3.38	2016-01-13			YES	young			83	middle-aged
9	4451	27260	M	2005-05-15	Other (Large)	2016-04-30 06:35:08	Moderate						Ataxic episode					4451	2016-04-30	No	0	No	0	agree	2005-05-15	2005-05-15	131	3 months plus	1	4451	M	1.59	4.46	4.06	0.96	2016-04-30			YES	old			84	middle-aged
10	5689	30556	M	2016-07-01	Chihuahua (Smooth Coat)	2017-02-15 19:08:04												5689	2017-02-15	Yes	1	Yes	1	agree	2016-07-01	2016-07-01	7	3 months plus	0	5689	M	2.98	4.96	4.36	3.03	2017-02-15			YES	young			85	middle-aged
11	3798	24972	M	2003-12-07	Lakeland Terrier	2016-01-17 23:17:14	Moderate											3798	2016-01-17	No	0	No	0	agree	2003-12-07	2003-12-07	145	3 months plus	1	3798	M	1.49	3.49	3.37	2.54	2016-01-17			YES	old			86	middle-aged
14	4514	27428	M	2016-01-29	Bichon Frise	2016-05-14 05:49:52								Otitis externa				4514	2016-05-14	Yes	1	No	0	disagree	2016-01-29	2016-01-29	3	3 months plus	0	4514	M	3.24	6	4.73	3.51	2016-05-14			YES	young			87	middle-aged
20	3743	24761	M	2009-09-01	Border Collie	2016-01-09 11:49:48												3743	2016-01-09	Yes	1	Yes	1	agree	2009-09-01	2009-09-01	76	3 months plus	0	3743	M	3.74	5.91	6	4.26	2016-01-09			YES	middle-aged			88	middle-aged
22	5564	30444	F	2013-06-07	Jack Russell Terrier	2016-12-10 20:45:58												5564	2016-12-10	Yes	1	Yes	1	agree	2013-06-07	2013-06-07	42	3 months plus	0	5564	F	2.21	3.99	4.56	2.13	2016-12-10			YES	young			89	middle-aged
23	5357	30011	F	2006-06-02	English Cocker Spaniel	2016-10-23 23:58:54				Moderate						Yes	KCS	5357	2016-10-23	No	0	No	0	agree	2006-06-02	2006-06-02	124	3 months plus	1	5357	F	3.04	5.83	4.97	2.52	2016-10-23			YES	old			90	middle-aged
24	3631	24358	M	2008-03-11	English Cocker Spaniel	2015-12-21 22:13:05	Moderate											3631	2015-12-21	No	0	No	0	agree	2008-03-11	2008-03-11	93	3 months plus	0	3631	M	2.44	4.95	3.42	3.2	2015-12-21			YES	middle-aged			91	middle-aged
26	3861	25239	M	2015-07-07	Cross Breed	2016-01-23 21:19:33												3861	2016-01-23	Yes	1	Yes	1	agree	2015-07-07	2015-07-07	6	3 months plus	0	3861	M	3.08	6	5.61	3.39	2016-01-23			YES	young			92	middle-aged
27	4276	26749	M	2013-03-20	Shih Tzu	2016-03-27 20:52:32												4276	2016-03-27	Yes	1	Yes	1	agree	2013-03-20	2013-03-20	36	3 months plus	0	4276	M	2.93	3.61	4.66	3.57	2016-03-27			YES	young			93	middle-aged
28	4426	27182	M	2011-08-24	Greyhound	2016-04-25 21:17:45												4426	2016-04-25	Yes	1	Yes	1	agree	2011-08-24	2011-08-24	56	3 months plus	0	4426	M	2.34	5.29	5.27	1.65	2016-04-25			YES	middle-aged			94	middle-aged
29	4428	27185	F	2012-01-20	Greyhound	2016-04-25 21:24:47												4428	2016-04-25	No	0	Yes	1	disagree	2012-01-20	2012-01-20	51	3 months plus	0	4428	F	2.08	4.67	5.22	4.09	2016-04-25			YES	middle-aged			95	middle-aged
30	3864	24301	M	2003-09-03	German Shepherd (Alsatian)	2016-01-24 16:31:08	Moderate											3864	2016-01-24	Yes	1	No	0	disagree	2003-09-03	2003-09-03	148	3 months plus	1	3864	M	3.57	5.91	4.81	3.91	2016-01-24			YES	old			96	old
32	3639	24378	M	2010-03-30	Mixed (Medium)	2015-12-22 14:06:08	Moderate											3639	2015-12-22	No	0	No	0	agree	2010-03-30	2010-03-30	68	3 months plus	0	3639	M	3.52	5.7	4.94	3.72	2015-12-22			YES	middle-aged			97	old
33	4214	25264	M	2012-08-29	English Springer Spaniel	2016-03-16 18:11:29					IBD							4214	2016-03-16	Yes	1	No	0	disagree	2012-08-29	2012-08-29	42	3 months plus	0	4214	M	4.15	6	6	2.9	2016-03-16			YES	young			98	old
34	3949	25624	M	2013-09-07	Collie (Rough)	2016-02-04 16:10:20	Moderate											3949	2016-02-04	No	0	No	0	agree	2013-09-07	2013-09-07	28	3 months plus	0	3949	M	2.71	5.1	3.99	2.58	2016-02-04			YES	young			99	old
37	3624	24322	M	2015-02-05	English Cocker Spaniel	2015-12-20 15:30:03												3624	2015-12-20	No	0	Yes	1	disagree	2015-02-05	2015-02-05	10	3 months plus	0	3624	M	3.81	5.91	4.81	3.49	2015-12-20			YES	young			100	old
38	3621	23850	F	2010-08-06	Bulldog	2015-12-20 09:39:30												3621	2015-12-20	No	0	Yes	1	disagree	2010-08-06	2010-08-06	64	3 months plus	0	3621	F	3.44	5.91	5.22	3.55	2015-12-20			YES	middle-aged			101	old
39	4167	26401	F	2003-05-30	Labrador Retriever	2016-03-11 11:27:07	Severe											4167	2016-03-11	No	0	No	0	agree	2003-05-30	2003-05-30	153	3 months plus	1	4167	F	3.81	6	2.83	4.09	2016-03-11			YES	old			102	old
40	4833	28480	F	2014-01-01	Cavalier King Charles Spaniel	2016-07-14 21:53:49												4833	2016-07-14	Yes	1	Yes	1	agree	2014-01-01	2014-01-01	30	3 months plus	0	4833	F	3.83	5.91	5.91	4.09	2016-07-14			YES	young			103	old
41	3420	23178	F	1994-01-01	Border Collie	2015-11-10 22:41:59												3420	2015-11-10	No	0	Yes	1	disagree	1994-01-01	1994-01-01	262	3 months plus	1	3420	F	3.05	5.22	5.58	3.8	2015-11-10			YES	old			104	old
1	1507	9990	M	2010-07-15	Cross Breed	2015-01-14 02:16:00												1507	2015-01-14	Yes	1	No	0	disagree	2010-07-15	2010-07-15	53	3 months plus	0	1507	M	3.2	5.03	5.8	2.65	2015-01-14			YES	middle-aged			105	old
2	1627	13874	F	2010-12-10	Miniature Schnauzer	2015-02-03 18:59:00		Moderate							Moderate			1627	2015-02-03	Yes	1	No	0	disagree	2010-12-10	2010-12-10	49	3 months plus	0	1627	F	3.29	5.9	5.72	3.84	2015-02-03			YES	middle-aged			106	old
3	2398	15418	F	2007-05-25	Spaniel (Cocker)	2015-05-01 07:12:00												2398	2015-05-01	Yes	1	Yes	1	agree	2007-05-25	2007-05-25	95	3 months plus	0	2398	F	3.63	6	6	3.43	2015-05-01			YES	middle-aged			107	old
4	2702	19937	F	2010-08-01	German Shepherd (Alsatian)	2015-07-11 01:26:00				Moderate				Moderate				2702	2015-07-11	Yes	1	No	0	disagree	2010-08-01	2010-08-01	59	3 months plus	0	2702	F	3.63	5.42	5.38	3.13	2015-07-11			YES	middle-aged			108	old
5	6774	34576	M	2010-11-10	Labrador Retriever	2017-11-09 10:09:49	Severe											6774	2017-11-09	No	0	No	0	agree	2010-11-10	2010-11-10	83	3 months plus	0	6774	M	2.65	5.07	3.56	2.71	2017-11-09			YES	middle-aged			109	old
6	5308	29768	M	2005-01-16	Border Collie	2016-10-06 22:22:01	Severe										LH & lumbar	5308	2016-10-06	No	0	No	0	agree	2005-01-16	2005-01-16	140	3 months plus	1	5308	M	2.71	4.98	3.35	1.96	2016-10-06			YES	old			110	old
7	6525	33646	F	2009-01-01	Spaniel (Cocker)	2017-08-25 19:14:52												6525	2017-08-25	Yes	1	Yes	1	agree	2009-01-01	2009-01-01	103	3 months plus	1	6525	F	3.67	5.72	5.8	3.84	2017-08-25			YES	old			111	old
8	5278	29648	M	2010-01-10	Cross Breed	2016-09-28 06:31:31	Mild											5278	2016-09-28	Yes	1	No	0	disagree	2010-01-10	2010-01-10	80	3 months plus	0	5278	M	2.71	5.35	3.93	1.78	2016-09-28			YES	middle-aged			112	old
10	3371	22971	F	2004-02-25	Labrador Retriever	2015-10-30 22:11:04												3371	2015-10-30	Yes	1	Yes	1	agree	2004-02-25	2004-02-25	140	3 months plus	1	3371	F	3.55	5.21	5.02	3.97	2015-10-30			YES	old			113	old
11	5971	19784	M	2012-03-08	Labrador Retriever	2017-03-20 10:30:10		mild										5971	2017-03-20	Yes	1	No	0	disagree	2012-03-08	2012-03-08	60	3 months plus	0	5971	M	2.66	4.32	4.34	1.9	2017-03-20			YES	middle-aged			114	old
12	6555	33797	M	2005-12-10	German Shepherd (Alsatian)	2017-09-05 18:38:44	Severe	no										6555	2017-09-05	No	0	No	0	agree	2005-12-10	2005-12-10	140	3 months plus	1	6555	M	1.94	4.32	3.02	3.03	2017-09-05			YES	old			115	old
13	6991	35656	M	2007-04-27	German Wirehaired Pointer	2018-01-04 20:43:11	moderate									Yes	myofascial pain	6991	2018-01-04	Yes	1	No	0	disagree	2007-04-27	2007-04-27	128	3 months plus	1	6991	M	3.06	4.83	4.44	3.26	2018-01-04			YES	old			116	old
16	5184	29296	M	2010-04-30	Whippet	2016-09-09 09:57:59												5184	2016-09-09	Yes	1	Yes	1	agree	2010-04-30	2010-04-30	76	3 months plus	0	5184	M	2.53	5.55	5.9	4.26	2016-09-09			YES	middle-aged			117	old
17	5431	19022	M	2014-07-20	Jack Russell Terrier	2016-11-10 13:03:30												5431	2016-11-10	Yes	1	Yes	1	agree	2014-07-20	2014-07-20	27	3 months plus	0	5431	M	3.75	5.81	5.23	3.84	2016-11-10			YES	young			118	old
5	1180	8932	M	2006-10-18	Yorkshire Terrier	2014-11-22 13:00:00							epilepsy		yes			1180	2014-11-22	No	0	no	0	agree	2006-10-19	2006-10-19	97	3 months plus	1	1180	M	3.23	5.9	5.26	2.4	2014-11-22			YES	old			119	old
6	5945	31649	M	2015-06-13	Pug	2017-03-15 14:01:12												5945	2017-03-15	Yes	1	yes	1	agree	2015-06-13	2015-06-13	21	3 months plus	0	5945	M	3.55	5.49	5.26	1.45	2017-03-15			YES	young			120	old
7	2841	19934	M	2003-07-12	Border Terrier	2015-08-05 12:13:09	mild											2841	2015-08-05	No	0	no	0	agree	2003-07-12	2003-07-12	144	3 months plus	1	2841	M	2.16	3.62	3.61	3.07	2015-08-05			YES	old			121	old
8	4901	27870	M	2012-05-01	Rhodesian Ridgeback	2016-07-29 12:30:04	mild	severe										4901	2016-07-29	Yes	1	no	0	disagree	2012-05-01	2012-05-01	50	3 months plus	0	4901	M	3.05	5.72	5.9	4.26	2016-07-29			YES	middle-aged			122	old
10	1383	6123	F	2005-03-05	Border Collie	2014-12-24 08:50:00									yes			1383	2014-12-24	Yes	1	no	0	disagree	2005-03-05	2005-03-05	117	3 months plus	1	1383	F	4.09	6	6	4.26	2014-12-24			YES	old			123	old
12	3025	21233	M	2010-05-01	English Springer Spaniel	2015-08-31 20:53:18	mild-moderate											3025	2015-08-31	No	0	no	0	agree	2010-05-01	2010-05-01	63	3 months plus	0	3025	M	3.37	4.71	4.09	3.45	2015-08-31			YES	middle-aged			124	old
13	7180	36461	M	2009-02-15	Border Collie	2018-02-15 19:43:54	severe											7180	2018-02-15	No	0	no	0	agree	2009-02-15	2009-02-15	108	3 months plus	1	7180	M	3.41	5.2	3.96	2.91	2018-02-15			YES	old			125	old
14	5264	29600	F	2016-06-21	Cross Breed	2016-09-27 07:36:03												5264	2016-09-27	Yes	1	yes	1	agree	2016-06-21	2016-06-21	3	3 months plus	0	5264	F	2.84	6	5.72	3.09	2016-09-27			YES	young			126	old
18	6532	33706	M	2009-02-02	Rottweiler	2017-08-28 20:36:54												6532	2017-08-28	No	0	no	0	agree	2009-02-02	2009-02-02	102	3 months plus	1	6532	M	2.56	4.69	3.86	3.13	2017-08-28			YES	old			127	old
19	2637	19699	F	2015-01-15	Yorkshire Terrier	2015-06-30 20:24:00												2637	2015-06-30	Yes	1	yes	1	agree	2015-01-15	2015-01-15	5	3 months plus	0	2637	F	4.15	6	6	4.26	2015-06-30			YES	young			128	old
5	2443	18791	M	2000-09-01	German Shepherd (Alsatian)	2015-05-10 17:04:00	severe											2443	2015-05-10	No	0	no	0	agree	2000-09-01	2000-09-01	176	3 months plus	1	2443	M	2.22	4.01	3.33	2.25	2015-05-10			YES	old			129	old
6	2293	18030	F	2007-02-19	Lurcher	2015-04-14 17:33:00	moderate						steroid responsive meningitis					2293	2015-04-14	No	0	no	0	agree	2007-02-19	2007-02-19	97	3 months plus	1	2293	F	2.1	4.3	3.46	2.99	2015-04-14			YES	old			130	old
7	1218	4333	F	2013-07-17	Mixed (Medium)	2014-11-26 07:48:00												1218	2014-11-26	Yes	1	yes	1	agree	2013-07-17	2013-07-17	16	3 months plus	0	1218	F	4.15	6	6	4.26	2014-11-26			YES	young			131	old
9	1942	15958	M	2014-03-26	Mixed (Medium)	2015-02-26 20:51:00												1942	2015-02-26	No	0	yes	1	disagree	2014-03-26	2014-03-26	11	3 months plus	0	1942	M	3.41	1.98	3	4.26	2015-02-26			YES	young			132	old
11	1315	7134	M	2006-07-15	Pomeranian	2014-12-11 17:44:00	mild											1315	2014-12-11	No	0	no	0	agree	2006-07-15	2006-07-15	100	3 months plus	1	1315	M	3.04	5.59	5.08	1.41	2014-12-11			YES	old			133	old
17	4814	28395	F	2003-09-07	Border Terrier	2016-07-09 21:16:28		mild-moderate						moderate				4814	2016-07-09	Yes	1	no	0	disagree	2003-09-07	2003-09-07	154	3 months plus	1	4814	F	2.97	5.15	4.39	4.26	2016-07-09			YES	old			134	old
18	2597	19473	M	2015-03-07	Mixed (Small)	2015-06-09 17:06:00												2597	2015-06-09	Yes	1	yes	1	agree	2013-11-09	2013-11-09	19	3 months plus	0	2597	M	2.08	3.99	3.94	2.13	2015-06-09			YES	young			135	old
19	6724	33789	M	2017-07-10	English Springer Spaniel	2017-10-23 18:26:50												6724	2017-10-23	Yes	1	yes	1	agree	2017-07-10	2017-07-10	3	3 months plus	0	6724	M	3.77	5.44	4.48	3.39	2017-10-23			YES	young			136	old
20	6491	33538	M	2016-05-14	Golden Retriever	2017-08-13 19:45:43												6491	2017-08-13	No	0	yes	1	disagree	2016-05-14	2016-05-14	14	3 months plus	0	6491	M	2.82	4.13	3.58	2.25	2017-08-13			YES	young			137	old
22	5125	29131	F	2014-08-06	Mixed (Medium)	2016-08-30 21:23:45												5125	2016-08-30	Yes	1	yes	1	agree	2014-08-06	2014-08-06	24	3 months plus	0	5125	F	2.23	5.36	4.86	3.06	2016-08-30			YES	young			138	old
23	3284	22483	M	2010-10-26	Flat-Coated Retriever	2015-10-15 09:17:52	moderate	mild-moderate										3284	2015-10-15	No	0	no	0	agree	2010-10-26	2010-10-26	59	3 months plus	0	3284	M	3.33	4.88	4.26	2.71	2015-10-15			YES	middle-aged			139	old
24	5306	29764	M	2008-10-01	Staffordshire Bull Terrier	2016-10-06 17:40:17		severe										5306	2016-10-06	Yes	1	no	0	disagree	2008-10-01	2008-10-01	96	3 months plus	1	5306	M	3.81	5.31	4.85	2.72	2016-10-06			YES	old			140	old
27	3360	22887	F	2011-08-09	Staffordshire Bull Terrier	2015-10-28 07:13:52				mild								3360	2015-10-28	Yes	1	no	0	disagree	2011-08-09	2011-08-09	50	3 months plus	0	3360	F	3.23	5.63	5.38	3.3	2015-10-28			YES	middle-aged			141	old
28	4834	27096	M	2008-03-24	Mixed (Medium)	2016-07-15 08:21:00	moderate	moderate										4834	2016-07-15	No	0	no	0	agree	2008-03-24	2008-03-24	99	3 months plus	1	4834	M	2.47	4.88	3.67	2.38	2016-07-15			YES	old			142	old
29	2823	20477	M	2009-07-07	Labrador Retriever	2015-08-01 15:56:03												2823	2015-08-01	No	0	yes	1	disagree	2009-07-07	2009-07-07	72	3 months plus	0	2823	M	0.71	3.73	4.12	1.25	2015-08-01			YES	middle-aged			143	old
31	5526	30438	M	2002-02-14	Norfolk Terrier	2016-11-29 16:15:59												5526	2016-11-29	Yes	1	yes	1	agree	2002-02-14	2002-02-14	177	3 months plus	1	5526	M	2.67	4.81	5.26	4.09	2016-11-29			YES	old			144	old
32	5284	29687	F	2005-03-14	Beagle	2016-09-30 15:18:56	mild-moderate											5284	2016-09-30	Yes	1	no	0	disagree	2005-03-14	2005-03-14	138	3 months plus	1	5284	F	3.08	5.72	4.8	3.72	2016-09-30			YES	old			145	old
33	4703	3869	F	2013-03-29	Bearded Collie	2016-06-20 20:02:27												4703	2016-06-20	Yes	1	yes	1	agree	2013-03-29	2013-03-29	38	3 months plus	0	4703	F	3.94	6	5.9	3.43	2016-06-20			YES	young			146	old
36	4771	27460	F	2015-10-18	Mixed (Small)	2016-07-01 22:37:24												4771	2016-07-01	Yes	1	yes	1	agree	2016-01-01	2016-01-01	6	3 months plus	0	4771	F	3.95	5.9	6	3.97	2016-07-01			YES	young			147	old
39	5601	30828	F	2016-10-23	Pug	2017-01-25 14:23:13												5601	2017-01-25	Yes	1	yes	1	agree	2016-10-23	2016-10-23	3	3 months plus	0	5601	F	4.03	5.9	6	3.97	2017-01-25			YES	young			148	old
41	6172	32291	F	2010-09-01	Labrador Retriever	2017-05-01 13:08:14	moderate	moderate										6172	2017-05-01	No	0	no	0	agree	2010-09-01	2010-09-01	80	3 months plus	0	6172	F	2.21	4.17	3.56	2.13	2017-05-01			YES	middle-aged			149	old
44	5316	29818	F	2015-09-24	English Cocker Spaniel	2016-10-10 21:12:07												5316	2016-10-10	Yes	1	yes	1	agree	2015-09-24	2015-09-24	12	3 months plus	0	5316	F	4.09	6	6	4.26	2016-10-10			YES	young			150	old
45	4881	26555	F	2001-12-14	Lakeland Terrier	2016-07-25 22:42:37	moderate											4881	2016-07-25	No	0	no	0	agree	2001-12-14	2001-12-14	175	3 months plus	1	4881	F	2.37	5.15	3.96	3.2	2016-07-25			YES	old			151	old
49	6591	33922	M	2012-06-25	English Springer Spaniel	2017-09-15 16:22:46					chronic pancreatitis							6591	2017-09-15	Yes	1	no	0	disagree	2012-06-25	2012-06-25	62	3 months plus	0	6591	M	4.07	6	6	3.43	2017-09-15			YES	middle-aged			152	old
																					0		0					157	49														153	old
																					0		0						31.2102														154	old
																																											155	old
																																											156	old
																																											157	old
																																											158	old
																																											159	old
																																											160	old
																																											161	old
																																											162	old
																																											163	old
																																											164	old
																																											165	old
																																											166	old
																																											167	old
																																											168	old
																																											169	old
																																											170	old
																																											171	old
																																											172	old
																																											173	old
																																											174	old
																																											175	old
																																											176	old
																																											177	old
																																											178	old
																																											179	old
																																											180	old
																																											181	old
																																											182	old
																																											183	old
																																											184	old
																																											185	old
																																											186	old
																																											187	old
																																											188	old
																																											189	old
																																											190	old
																																											191	old
																																											192	old
																																											193	old
																																											194	old
																																											195	old
																																											196	old
																																											197	old
																																											198	old
																																											199	old
																																											200	old
																																											201	old
																																											202	old
																																											203	old
																																											204	old
																																											205	old
																																											206	old
																																											207	old
																																											208	old
																																											209	old
																																											210	old
																																											211	old
																																											212	old
																																											213	old
																																											214	old
																																											215	old
																																											216	old
																																											217	old
																																											218	old
																																											219	old
																																											220	old
																																											221	old
																																											222	old
																																											223	old
																																											224	old
																																											225	old
																																											226	old
																																											227	old
																																											228	old
																																											229	old
																																											230	old
																																											231	old
																																											232	old
																																											233	old
																																											234	old
																																											235	old
																																											236	old
																																											237	old
																																											238	old
																																											239	old
																																											240	old
																																											241	old
																																											242	old
																																											243	old
																																											244	old
																																											245	old
																																											246	old
																																											247	old
																																											248	old
																																											249	old
																																											250	old
																																											251	old
																																											252	old
																																											253	old
																																											254	old
																																											255	old
																																											256	old
																																											257	old
																																											258	old
																																											259	old
																																											260	old
																																											261	old
																																											262	old
																																											263	old
																																											264	old
																																											265	old
																																											266	old
																																											267	old
																																											268	old
																																											269	old
																																											270	old
																																											271	old
																																											272	old
																																											273	old
																																											274	old
																																											275	old
																																											276	old
																																											277	old
																																											278	old
																																											279	old
																																											280	old
																																											281	old
																																											282	old
																																											283	old
																																											284	old
																																											285	old
																																											286	old
																																											287	old
																																											288	old
																																											289	old
																																											290	old
																																											291	old
																																											292	old
																																											293	old
																																											294	old
																																											295	old
																																											296	old
																																											297	old
																																											298	old
																																											299	old
																																											300	old
																																											301	old
																																											302	old
																																											303	old
																																											304
																																											305
																																											306
																																											307
																																											308

## Sheet: All pivot
	Age segment	(All)
		Record says No	Record says Yes
	Count of NM Dog ID	Column Labels
	Row Labels	0	1	Grand Total
Owner says No	0	32	21	53
Owner says Yes	1	31	68	99
	Grand Total	63	89	152

## Sheet: old
Number	Practice Name	NM Dog ID	External Dog ID	Dog Name	Owner First Name	Owner Surname	Dog Gender	Dog Date of Birth	age in months	Dog Breed	Date of Consultation	Do you consider the dog to be in perfect health?	Degenerative joint disease	Obesity	Non-painful cancer	Chronic skin disease	Chronic medical condition	Cardiac disease	Neurological disease	Chronic ear disease	Chronic dental disease	Other condition	If yes for Other condition, please fill in type of condition below	NM PetId	Date Completed	In Perfect Health	owner perfect health = 1	date difference	Do you consider the dog to be in perfect health?	clin record perfect health = 1	correlation between vet and owner opinion	DOB	DOB pasted	Age in months	Is pet at least 3 months old?	is pet >95 months?	NM dog ID	Gender	Energetic and Enthusiastic	Happy and Content	Active and Comfortable	Calm and Relaxed	date from current dog data	vlookup for correlation	vlookup for correlation	do dates match?	Age segment
6	Cedar Grove Veterinary Clinic	1697	14372	honey	0	0	M	2006-12-15	97	Dachshund	2015-02-10 21:45:00	No				Moderate								1697	2015-02-10	Yes	1	0	No	0	disagree	2006-12-15	2006-12-15	97	3 months plus	1	1697	M	4.15	5.39	5.89	4.01	2015-02-10	agree	1	YES	old
15	Cedar Grove Veterinary Clinic	2687	14411	Inka	0	0	F	2002-06-09	156	Labrador Retriever	2015-07-07 22:31:00	No	Mild											2687	2015-07-07	No	0	0	No	0	agree	2002-06-09	2002-06-09	156	3 months plus	1	2687	F	3.18	4.55	4.61	1.9	2015-07-07			YES	old
33	Cedar Grove Veterinary Clinic	3081	21542	charlie	Louisa	Corry	M	2006-07-17	109	Labrador Retriever	2015-09-10 12:51:31	Yes												3081	2015-09-10	No	0	0	Yes	1	disagree	2006-07-17	2006-07-17	109	3 months plus	1	3081	M	2.53	5.34	4.43	3.55	2015-09-10			YES	old
34	Cedar Grove Veterinary Clinic	4057	13303	Lola	Alan	Coulter	F	2003-06-01	152	Jack Russell Terrier	2016-02-24 20:10:44	Yes												4057	2016-02-24	Yes	1	0	Yes	1	agree	2003-06-01	2003-06-01	152	3 months plus	1	4057	F	2.08	4.3	4.25	2.13	2016-02-24			YES	old
38	Cedar Grove Veterinary Clinic	4037	25291	Quigley	Alison	Fletcher	M	2005-07-04	127	Pug	2016-02-21 21:38:18	No	Moderate			Moderate						Yes	KCS	4037	2016-02-21	No	0	0	No	0	agree	2005-07-04	2005-07-04	127	3 months plus	1	4037	M	3.09	5.55	5.58	4.26	2016-02-21			YES	old
47	Cedar Grove Veterinary Clinic	4103	23746	Tasmine	jim	kerr	F	2004-09-01	138	Mixed (Large)	2016-03-02 16:08:03	No					Moderate						Cushings/Proteinuria	4103	2016-03-02	Yes	1	0	No	0	disagree	2004-09-01	2004-09-01	138	3 months plus	1	4103	F	4.08	6	4.66	4.09	2016-03-02			YES	old
49	Cedar Grove Veterinary Clinic	5259	27352	JD	Glenda	Knipe	M	2006-07-15	122	Staffordshire Bull Terrier	2016-09-26 02:59:07	No			Seminoma									5259	2016-09-26	No	0	0	No	0	agree	2006-07-15	2006-07-15	122	3 months plus	1	5259	M	3.71	5.91	4.96	3.39	2016-09-26			YES	old
68	Cedar Grove Veterinary Clinic	5103	28858	alfie	Georgina	Wallace	M	2007-06-20	110	Miniature Schnauzer	2016-08-25 21:19:15	Yes												5103	2016-08-25	Yes	1	0	Yes	1	agree	2007-06-20	2007-06-20	110	3 months plus	1	5103	M	2.08	3.99	3.94	2.13	2016-08-25			YES	old
2	Bridge Vets	3348	22817	Gipsy	Julie	Cooper	F	2004-04-07	138	Jack Russell Terrier	2015-10-26 18:06:05	No	Mild	Moderate							Mild			3348	2015-10-26	Yes	1	0	No	0	disagree	2004-04-07	2004-04-07	138	3 months plus	1	3348	F	3.17	5.35	4.78	2.84	2015-10-26			YES	old
5	Bridge Vets	2133	17302	Lily	Christa	Dukes	F	2010-12-04	51	Boston Terrier	2015-03-18 12:17:00	Yes												2133	2015-03-18	No	0	0	Yes	1	disagree	2002-06-12	2002-06-12	153	3 months plus	1	2133	F	0.38	3.23	4.01	4.26	2015-03-18			YES	old
6	Bridge Vets	3461	23598	Toby	Amanda	Duncan	M	2000-01-11	190	Labrador Retriever	2015-11-22 21:51:26	Yes												3461	2015-11-22	Yes	1	0	Yes	1	agree	2000-01-11	2000-01-11	190	3 months plus	1	3461	M	3.46	4.94	4.36	3.48	2015-11-22			YES	old
15	Bridge Vets	4730	22416	Molly	Heather	McAteer	F	2005-07-03	131	Jack Russell Terrier	2016-06-26 16:52:15	No						Mild						4730	2016-06-26	Yes	1	0	No	0	disagree	2005-07-03	2005-07-03	131	3 months plus	1	4730	F	3.73	5.3	3.69	2.36	2016-06-26			YES	old
16	Bridge Vets	3270	22399	Scamps	wilma	mutch (Wilson)	M	2004-03-05	139	West Highland White Terrier	2015-10-12 17:08:52	No	Moderate				Yes (Diabetes)							3270	2015-10-12	Yes	1	0	No	0	disagree	2004-03-05	2004-03-05	139	3 months plus	1	3270	M	2.62	5.15	4.62	3.3	2015-10-12			YES	old
1	ICR Butt & Partners	5765	30756	Miko	Karen	Adams	M	2007-10-15	112	Scottish Terrier	2017-03-02 12:23:11	Yes												5765	2017-03-02	Yes	1	0	Yes	1	agree	2007-10-15	2007-10-15	112	3 months plus	1	5765	M	3.6	5	5.51	4.26	2017-03-02			YES	old
6	ICR Butt & Partners	3245	22326	Floss	Deena	Clements	F	2004-03-11	138	Golden Retriever	2015-10-09 11:36:54	Yes												3245	2015-10-09	No	0	0	Yes	1	disagree	2004-03-11	2004-03-11	138	3 months plus	1	3245	F	3.53	6	5.38	4.01	2015-10-09			YES	old
13	ICR Butt & Partners	4107	26004	Marley	Mike	Nicklas	F	2007-03-01	108	Mixed (Medium)	2016-03-02 22:26:21	Yes												4107	2016-03-02	No	0	0	Yes	1	disagree	2007-03-01	2007-03-01	108	3 months plus	1	4107	F	2.85	5.14	4.29	3.2	2016-03-02			YES	old
17	ICR Butt & Partners	4217	25592	Jasper	Shirley	Symonds	M	2006-06-03	117	Spaniel (Cocker)	2016-03-16 22:36:57	No										Prostatitis	Severe	4217	2016-03-16	Yes	1	0	No	0	disagree	2006-06-03	2006-06-03	117	3 months plus	1	4217	M	3.96	6	6	4.26	2016-03-16			YES	old
18	ICR Butt & Partners	4670	27414	frankie	Sara	Taylor	M	2006-09-04	117	Dachshund	2016-06-16 08:09:36	Yes												4670	2016-06-16	No	0	0	Yes	1	disagree	2006-09-04	2006-09-04	117	3 months plus	1	4670	M	2.98	5.13	3.15	1.46	2016-06-16			YES	old
21	ICR Butt & Partners	3889	25331	Midge	Andy	Waugh	F	2003-06-12	151	Mixed (Medium)	2016-01-27 21:16:35	Yes												3889	2016-01-27	No	0	0	Yes	1	disagree	2003-06-12	2003-06-12	151	3 months plus	1	3889	F	3.13	5.82	5.38	4.09	2016-01-27			YES	old
2	Kingdom Veterinary Clinic	2124	15284	Heinz	0	0	F	2005-06-18	116	Mixed (Medium)	2015-03-17 17:16:00	Yes												2124	2015-03-17	Yes	1	0	Yes	1	agree	2005-06-18	2005-06-18	116	3 months plus	1	2124	F	2.23	5.82	5.61	4.26	2015-03-17			YES	old
6	Kingdom Veterinary Clinic	5251	29209	Ruby	Yvonne	Duncan	F	2006-04-10	125	West Highland White Terrier	2016-09-24 12:14:02	Yes												5251	2016-09-24	Yes	1	0	Yes	1	agree	2006-04-10	2006-04-10	125	3 months plus	1	5251	F	2.66	6	5.06	4.26	2016-09-24			YES	old
7	Kingdom Veterinary Clinic	6841	34773	Molly	Fiona	Ford	F	2005-12-25	142	English Cocker Spaniel	2017-11-18 22:41:50	No					Cushings (moderate)							6841	2017-11-18	Yes	1	0	No	0	disagree	2005-12-25	2005-12-25	142	3 months plus	1	6841	F	2.66	5.04	5.27	1.03	2017-11-18			YES	old
8	Kingdom Veterinary Clinic	6840	34774	Benjie	Fiona	Ford	M	2006-11-10	132	Jack Russel Terrier	2017-11-18 22:33:24	Yes												6840	2017-11-18	Yes	1	0	Yes	1	agree	2006-11-10	2006-11-10	132	3 months plus	1	6840	M	2.67	5.45	5.7	2.65	2017-11-18			YES	old
6	Wallace Veterinary Centre	3620	24289	hector	Myra	Clyne (Fyfe)	M	2006-01-08	119	Labrador Retriever	2015-12-19 17:58:21	No	Severe	Severe								Yes	Chronic cough	3620	2015-12-19	Yes	1	0	No	0	disagree	2006-01-08	2006-01-08	119	3 months plus	1	3620	M	3.53	5.36	4.09	3.74	2015-12-19			YES	old
9	Wallace Veterinary Centre	4451	27260	Buddy	Terry	Deans	M	2005-05-15	131	Other (Large)	2016-04-30 06:35:08	No	Moderate						Ataxic episode					4451	2016-04-30	No	0	0	No	0	agree	2005-05-15	2005-05-15	131	3 months plus	1	4451	M	1.59	4.46	4.06	0.96	2016-04-30			YES	old
11	Wallace Veterinary Centre	3798	24972	bailey	Elaine	Donald	M	2003-12-07	145	Lakeland Terrier	2016-01-17 23:17:14	No	Moderate											3798	2016-01-17	No	0	0	No	0	agree	2003-12-07	2003-12-07	145	3 months plus	1	3798	M	1.49	3.49	3.37	2.54	2016-01-17			YES	old
23	Wallace Veterinary Centre	5357	30011	Emily	Lynne	Kaskasoli	F	2006-06-02	124	English Cocker Spaniel	2016-10-23 23:58:54	No				Moderate						Yes	KCS	5357	2016-10-23	No	0	0	No	0	agree	2006-06-02	2006-06-02	124	3 months plus	1	5357	F	3.04	5.83	4.97	2.52	2016-10-23			YES	old
30	Wallace Veterinary Centre	3864	24301	Bailey	Lorraine	Patience	M	2003-09-03	148	German Shepherd (Alsatian)	2016-01-24 16:31:08	No	Moderate											3864	2016-01-24	Yes	1	0	No	0	disagree	2003-09-03	2003-09-03	148	3 months plus	1	3864	M	3.57	5.91	4.81	3.91	2016-01-24			YES	old
39	Wallace Veterinary Centre	4167	26401	Clova	Fiona	Walthall	F	2003-05-30	153	Labrador Retriever	2016-03-11 11:27:07	No	Severe											4167	2016-03-11	No	0	0	No	0	agree	2003-05-30	2003-05-30	153	3 months plus	1	4167	F	3.81	6	2.83	4.09	2016-03-11			YES	old
41	Wallace Veterinary Centre	3420	23178	Lacey	Alison	Will	F	1994-01-01	262	Border Collie	2015-11-10 22:41:59	Yes												3420	2015-11-10	No	0	0	Yes	1	disagree	1994-01-01	1994-01-01	262	3 months plus	1	3420	F	3.05	5.22	5.58	3.8	2015-11-10			YES	old
6	Struthers and Scott	5308	29768	Max	Jean	Clews	M	2005-01-16	140	Border Collie	2016-10-06 22:22:01	No	Severe										LH & lumbar	5308	2016-10-06	No	0	0	No	0	agree	2005-01-16	2005-01-16	140	3 months plus	1	5308	M	2.71	4.98	3.35	1.96	2016-10-06			YES	old
7	Struthers and Scott	6525	33646	Tilly	Sarah	Day	F	2009-01-01	103	Spaniel (Cocker)	2017-08-25 19:14:52	Yes												6525	2017-08-25	Yes	1	0	Yes	1	agree	2009-01-01	2009-01-01	103	3 months plus	1	6525	F	3.67	5.72	5.8	3.84	2017-08-25			YES	old
10	Struthers and Scott	3371	22971	Isla	Ruthie	Helen McEwan	F	2004-02-25	140	Labrador Retriever	2015-10-30 22:11:04	Yes												3371	2015-10-30	Yes	1	0	Yes	1	agree	2004-02-25	2004-02-25	140	3 months plus	1	3371	F	3.55	5.21	5.02	3.97	2015-10-30			YES	old
12	Struthers and Scott	6555	33797	Bruce	Julia	Nimmins	M	2005-12-10	140	German Shepherd (Alsatian)	2017-09-05 18:38:44	No	Severe	no										6555	2017-09-05	No	0	0	No	0	agree	2005-12-10	2005-12-10	140	3 months plus	1	6555	M	1.94	4.32	3.02	3.03	2017-09-05			YES	old
13	Struthers and Scott	6991	35656	Buddy	Gregor	Powell	M	2007-04-27	128	German Wirehaired Pointer	2018-01-04 20:43:11	No	moderate									Yes	myofascial pain	6991	2018-01-04	Yes	1	0	No	0	disagree	2007-04-27	2007-04-27	128	3 months plus	1	6991	M	3.06	4.83	4.44	3.26	2018-01-04			YES	old
5	Ashgrove Veterinary Centre Ltd	1180	8932	Harry	0	0	M	2006-10-18	97	Yorkshire Terrier	2014-11-22 13:00:00	no							epilepsy		yes			1180	2014-11-22	No	0	0	no	0	agree	2006-10-19	2006-10-19	97	3 months plus	1	1180	M	3.23	5.9	5.26	2.4	2014-11-22			YES	old
7	Ashgrove Veterinary Centre Ltd	2841	19934	magnus	Kevin	Barclay	M	2003-07-12	144	Border Terrier	2015-08-05 12:13:09	no	mild											2841	2015-08-05	No	0	0	no	0	agree	2003-07-12	2003-07-12	144	3 months plus	1	2841	M	2.16	3.62	3.61	3.07	2015-08-05			YES	old
10	Ashgrove Veterinary Centre Ltd	1383	6123	Corrie	Stiubhart	MacChoille	F	2005-03-05	117	Border Collie	2014-12-24 08:50:00	no									yes			1383	2014-12-24	Yes	1	0	no	0	disagree	2005-03-05	2005-03-05	117	3 months plus	1	1383	F	4.09	6	6	4.26	2014-12-24			YES	old
13	Ashgrove Veterinary Centre Ltd	7180	36461	Jake	Morven	Meston	M	2009-02-15	108	Border Collie	2018-02-15 19:43:54	no	severe											7180	2018-02-15	No	0	0	no	0	agree	2009-02-15	2009-02-15	108	3 months plus	1	7180	M	3.41	5.2	3.96	2.91	2018-02-15			YES	old
18	Ashgrove Veterinary Centre Ltd	6532	33706	DUKE	Rebekah	Sorley	M	2009-02-02	102	Rottweiler	2017-08-28 20:36:54	no												6532	2017-08-28	No	0	0	no	0	agree	2009-02-02	2009-02-02	102	3 months plus	1	6532	M	2.56	4.69	3.86	3.13	2017-08-28			YES	old
5	Donview Vet Centre	2443	18791	Tyler	Watson	0	M	2000-09-01	176	German Shepherd (Alsatian)	2015-05-10 17:04:00	no	severe											2443	2015-05-10	No	0	0	no	0	agree	2000-09-01	2000-09-01	176	3 months plus	1	2443	M	2.22	4.01	3.33	2.25	2015-05-10			YES	old
6	Donview Vet Centre	2293	18030	Twiggy	Clarke	0	F	2007-02-19	97	Lurcher	2015-04-14 17:33:00	no	moderate						steroid responsive meningitis					2293	2015-04-14	No	0	0	no	0	agree	2007-02-19	2007-02-19	97	3 months plus	1	2293	F	2.1	4.3	3.46	2.99	2015-04-14			YES	old
11	Donview Vet Centre	1315	7134	Snoopy	Park	0	M	2006-07-15	100	Pomeranian	2014-12-11 17:44:00	no	mild											1315	2014-12-11	No	0	0	no	0	agree	2006-07-15	2006-07-15	100	3 months plus	1	1315	M	3.04	5.59	5.08	1.41	2014-12-11			YES	old
17	Donview Vet Centre	4814	28395	Tilba	Terri	Anderson	F	2003-09-07	154	Border Terrier	2016-07-09 21:16:28	no		mild-moderate						moderate				4814	2016-07-09	Yes	1	0	no	0	disagree	2003-09-07	2003-09-07	154	3 months plus	1	4814	F	2.97	5.15	4.39	4.26	2016-07-09			YES	old
24	Donview Vet Centre	5306	29764	Milo	Claire	Christie	M	2008-10-01	96	Staffordshire Bull Terrier	2016-10-06 17:40:17	no		severe										5306	2016-10-06	Yes	1	0	no	0	disagree	2008-10-01	2008-10-01	96	3 months plus	1	5306	M	3.81	5.31	4.85	2.72	2016-10-06			YES	old
28	Donview Vet Centre	4834	27096	Jinky	Claire	Farquharson	M	2008-03-24	99	Mixed (Medium)	2016-07-15 08:21:00	no	moderate	moderate										4834	2016-07-15	No	0	0	no	0	agree	2008-03-24	2008-03-24	99	3 months plus	1	4834	M	2.47	4.88	3.67	2.38	2016-07-15			YES	old
31	Donview Vet Centre	5526	30438	Ollie	Paul	Lemkes	M	2002-02-14	177	Norfolk Terrier	2016-11-29 16:15:59	yes												5526	2016-11-29	Yes	1	0	yes	1	agree	2002-02-14	2002-02-14	177	3 months plus	1	5526	M	2.67	4.81	5.26	4.09	2016-11-29			YES	old
32	Donview Vet Centre	5284	29687	Millie	Nicole	Little	F	2005-03-14	138	Beagle	2016-09-30 15:18:56	no	mild-moderate											5284	2016-09-30	Yes	1	0	no	0	disagree	2005-03-14	2005-03-14	138	3 months plus	1	5284	F	3.08	5.72	4.8	3.72	2016-09-30			YES	old
45	Donview Vet Centre	4881	26555	Tilly	Andy	Smart	F	2001-12-14	175	Lakeland Terrier	2016-07-25 22:42:37	no	moderate											4881	2016-07-25	No	0	0	no	0	agree	2001-12-14	2001-12-14	175	3 months plus	1	4881	F	2.37	5.15	3.96	3.2	2016-07-25			YES	old

## Sheet: middle
Number	Practice Name	NM Dog ID	External Dog ID	Dog Name	Owner First Name	Owner Surname	Dog Gender	Dog Date of Birth	Dog Breed	Date of Consultation	Do you consider the dog to be in perfect health?	Degenerative joint disease	Obesity	Non-painful cancer	Chronic skin disease	Chronic medical condition	Cardiac disease	Neurological disease	Chronic ear disease	Chronic dental disease	Other condition	If yes for Other condition, please fill in type of condition below	NM PetId	Date Completed	In Perfect Health	owner perfect health = 1	date difference	Do you consider the dog to be in perfect health?	clin record perfect health = 1	correlation between vet and owner opinion	DOB	DOB pasted	Age in months	Is pet at least 3 months old?	is pet >95 months?	NM dog ID	Gender	Energetic and Enthusiastic	Happy and Content	Active and Comfortable	Calm and Relaxed	date from current dog data	vlookup for correlation	vlookup for correlation	do dates match?	Age segment
26	Cedar Grove Veterinary Clinic	1780	14960	Horlicks	0	0	M	2010-02-24	Whippet	2015-02-15 12:49:00	No					Severe						Chronic pancreatitis	1780	2015-02-15	No	0	0	No	0	agree	2010-02-24	2010-02-24	59	3 months plus	0	1780	M	2.77	5.62	4.24	3.38	2015-02-15			YES	middle-aged
31	Cedar Grove Veterinary Clinic	3794	22503	Duke	SAMUEL	ARMSTRONG	M	2010-11-25	Shih Tzu	2016-01-16 22:48:53	Yes												3794	2016-01-16	Yes	1	0	Yes	1	agree	2010-11-25	2010-11-25	61	3 months plus	0	3794	M	4.06	6	6	4.26	2016-01-16			YES	middle-aged
35	Cedar Grove Veterinary Clinic	4453	22467	Henry	Simon	D'Arcy	M	2009-11-03	Schnauzer	2016-05-01 07:24:46	Yes												4453	2016-05-01	Yes	1	0	Yes	1	agree	2009-11-03	2009-11-03	77	3 months plus	0	4453	M	2.6	5.53	5.9	1.82	2016-05-01			YES	middle-aged
43	Cedar Grove Veterinary Clinic	5507	30388	Maggie	Gareth	Jess	F	2010-12-30	Tibetan Terrier	2016-11-24 20:31:14	Yes												5507	2016-11-24	Yes	1	0	Yes	1	agree	2010-12-30	2010-12-30	70	3 months plus	0	5507	F	3.34	5.04	5.43	3.49	2016-11-24			YES	middle-aged
52	Cedar Grove Veterinary Clinic	6674	30540	Paloma	Edel	Mason	F	2012-08-11	Lhasa Apso	2017-10-09 22:29:37	Yes												6674	2017-10-09	No	0	0	Yes	1	disagree	2012-08-11	2012-08-11	61	3 months plus	0	6674	F	1.15	4.2	4.59	2.13	2017-10-09			YES	middle-aged
53	Cedar Grove Veterinary Clinic	2700	19624	Charlie	Sarah	McCleary	M	2011-04-28	Yorkshire Terrier	2015-07-10 16:57:00	Yes												2700	2015-07-10	No	0	0	Yes	1	disagree	2011-04-28	2011-04-28	50	3 months plus	0	2700	M	2.99	5.74	5.61	2.19	2015-07-10			YES	middle-aged
1	Bridge Vets	5767	24135	Gemma	Robert	Blackburn	F	2011-05-11	Labrador Retriever	2017-03-02 12:23:12	No								Moderate				5767	2017-03-02	No	0	0	No	0	agree	2011-05-11	2011-05-11	69	3 months plus	0	5767	F	4.07	6	4.6	4.26	2017-03-02			YES	middle-aged
7	Bridge Vets	3429	23284	Daisy	Joanna	Duthie	F	2009-11-26	English Cocker Spaniel	2015-11-13 00:02:25	No				Mild								3429	2015-11-13	Yes	1	0	No	0	disagree	2009-11-26	2009-11-26	71	3 months plus	0	3429	F	3.93	5.39	5.47	2.68	2015-11-13			YES	middle-aged
8	Bridge Vets	3606	24231	Blake	Shauna	Finn	M	2010-05-01	Mixed (Large)	2015-12-17 18:55:26	No				Severe								3606	2015-12-17	No	0	0	No	0	agree	2010-05-01	2010-05-01	67	3 months plus	0	3606	M	4.15	6	6	4.26	2015-12-17			YES	middle-aged
10	Bridge Vets	3323	22328	Pebbles	Glenda	Fraser	F	2010-09-20	Labradoodle	2015-10-21 09:58:07	No	Mild											3323	2015-10-21	Yes	1	0	No	0	disagree	2010-09-20	2010-09-20	61	3 months plus	0	3323	F	3.41	1.98	3.21	4.26	2015-10-21			YES	middle-aged
17	Bridge Vets	3260	22331	Lexi	Andrea	Neave	F	2010-08-30	Lhasa Apso	2015-10-10 15:45:43	No		Mild		Moderate								3260	2015-10-10	No	0	0	No	0	agree	2010-08-30	2010-08-30	61	3 months plus	0	3260	F	1.36	4.55	4.16	4.09	2015-10-10			YES	middle-aged
7	ICR Butt & Partners	4236	26358	Brodie	David	Dempster	M	2009-01-07	Yorkshire Terrier	2016-03-20 18:53:36	Yes												4236	2016-03-20	Yes	1	0	Yes	1	agree	2009-01-07	2009-01-07	86	3 months plus	0	4236	M	3.08	4.81	4.63	2.97	2016-03-20			YES	middle-aged
9	ICR Butt & Partners	4968	28913	Jet	Morven	Kerr	F	2010-07-20	Collie	2016-08-13 21:56:30	Yes												4968	2016-08-13	Yes	1	0	Yes	1	agree	2010-07-20	2010-07-20	72	3 months plus	0	4968	F	3.65	6	5.9	2.32	2016-08-13			YES	middle-aged
14	ICR Butt & Partners	4769	28243	Blue	Sharon	Orr	M	2011-05-25	Alaskan Malamute	2016-07-01 18:46:05	Yes												4769	2016-07-01	Yes	1	0	Yes	1	agree	2011-05-25	2011-05-25	61	3 months plus	0	4769	M	3.21	4.58	4.71	3.55	2016-07-01			YES	middle-aged
15	ICR Butt & Partners	4770	28250	kato	Sharon	Orr	M	2012-05-25	Alaskan Malamute	2016-07-01 18:47:42	Yes												4770	2016-07-01	Yes	1	0	Yes	1	agree	2012-05-25	2012-05-25	49	3 months plus	0	4770	M	3.46	4.92	4.93	3.55	2016-07-01			YES	middle-aged
5	Kingdom Veterinary Clinic	6544	33579	Iti	Graham	Duncan	F	2010-06-18	Brittany	2017-09-02 17:02:16	Yes												6544	2017-09-02	Yes	1	0	Yes	1	agree	2010-06-18	2010-06-18	86	3 months plus	0	6544	F	3.71	6	6	1.04	2017-09-02			YES	middle-aged
9	Kingdom Veterinary Clinic	4341	26914	Jasper	Evelyn	Honeyman	M	2009-08-20	Greyhound	2016-04-07 11:54:14	Yes												4341	2016-04-07	Yes	1	0	Yes	1	agree	2009-08-20	2009-08-20	79	3 months plus	0	4341	M	3.5	5.9	5.6	3.38	2016-04-07			YES	middle-aged
10	Kingdom Veterinary Clinic	4375	26925	Jackie	Evelyn	Honeyman	F	2010-03-01	Other (Large)	2016-04-13 12:33:57	Yes												4375	2016-04-13	Yes	1	0	Yes	1	agree	2010-03-01	2010-03-01	73	3 months plus	0	4375	F	4.15	5.39	6	4.26	2016-04-13			YES	middle-aged
11	Kingdom Veterinary Clinic	4665	20720	oscar	helen	lawson	M	2011-02-14	Yorkshire Terrier	2016-06-15 20:12:46	No				Moderate								4665	2016-06-15	No	0	0	No	0	agree	2011-02-14	2011-02-14	64	3 months plus	0	4665	M	0.85	3.24	3.9	1.13	2016-06-15			YES	middle-aged
20	Wallace Veterinary Centre	3743	24761	Louie	Amanda	Hutton	M	2009-09-01	Border Collie	2016-01-09 11:49:48	Yes												3743	2016-01-09	Yes	1	0	Yes	1	agree	2009-09-01	2009-09-01	76	3 months plus	0	3743	M	3.74	5.91	6	4.26	2016-01-09			YES	middle-aged
24	Wallace Veterinary Centre	3631	24358	Archie	Samantha	Louden	M	2008-03-11	English Cocker Spaniel	2015-12-21 22:13:05	No	Moderate											3631	2015-12-21	No	0	0	No	0	agree	2008-03-11	2008-03-11	93	3 months plus	0	3631	M	2.44	4.95	3.42	3.2	2015-12-21			YES	middle-aged
28	Wallace Veterinary Centre	4426	27182	Blake	lindsey	ostrowski	M	2011-08-24	Greyhound	2016-04-25 21:17:45	Yes												4426	2016-04-25	Yes	1	0	Yes	1	agree	2011-08-24	2011-08-24	56	3 months plus	0	4426	M	2.34	5.29	5.27	1.65	2016-04-25			YES	middle-aged
29	Wallace Veterinary Centre	4428	27185	Macie	lindsey	ostrowski	F	2012-01-20	Greyhound	2016-04-25 21:24:47	Yes												4428	2016-04-25	No	0	0	Yes	1	disagree	2012-01-20	2012-01-20	51	3 months plus	0	4428	F	2.08	4.67	5.22	4.09	2016-04-25			YES	middle-aged
32	Wallace Veterinary Centre	3639	24378	Marley	Elizabeth	reid	M	2010-03-30	Mixed (Medium)	2015-12-22 14:06:08	No	Moderate											3639	2015-12-22	No	0	0	No	0	agree	2010-03-30	2010-03-30	68	3 months plus	0	3639	M	3.52	5.7	4.94	3.72	2015-12-22			YES	middle-aged
38	Wallace Veterinary Centre	3621	23850	Betsy	Gayle	Tolmie	F	2010-08-06	Bulldog	2015-12-20 09:39:30	Yes												3621	2015-12-20	No	0	0	Yes	1	disagree	2010-08-06	2010-08-06	64	3 months plus	0	3621	F	3.44	5.91	5.22	3.55	2015-12-20			YES	middle-aged
1	Struthers and Scott	1507	9990	Gromit	0	0	M	2010-07-15	Cross Breed	2015-01-14 02:16:00	No												1507	2015-01-14	Yes	1	0	No	0	disagree	2010-07-15	2010-07-15	53	3 months plus	0	1507	M	3.2	5.03	5.8	2.65	2015-01-14			YES	middle-aged
2	Struthers and Scott	1627	13874	Pasha	0	0	F	2010-12-10	Miniature Schnauzer	2015-02-03 18:59:00	No		Moderate							Moderate			1627	2015-02-03	Yes	1	0	No	0	disagree	2010-12-10	2010-12-10	49	3 months plus	0	1627	F	3.29	5.9	5.72	3.84	2015-02-03			YES	middle-aged
3	Struthers and Scott	2398	15418	Lottie	0	0	F	2007-05-25	Spaniel (Cocker)	2015-05-01 07:12:00	Yes												2398	2015-05-01	Yes	1	0	Yes	1	agree	2007-05-25	2007-05-25	95	3 months plus	0	2398	F	3.63	6	6	3.43	2015-05-01			YES	middle-aged
4	Struthers and Scott	2702	19937	venus	chloÃƒÂ©	brown	F	2010-08-01	German Shepherd (Alsatian)	2015-07-11 01:26:00	No				Moderate				Moderate				2702	2015-07-11	Yes	1	0	No	0	disagree	2010-08-01	2010-08-01	59	3 months plus	0	2702	F	3.63	5.42	5.38	3.13	2015-07-11			YES	middle-aged
5	Struthers and Scott	6774	34576	Oscar	Simon	Clarke	M	2010-11-10	Labrador Retriever	2017-11-09 10:09:49	No	Severe											6774	2017-11-09	No	0	0	No	0	agree	2010-11-10	2010-11-10	83	3 months plus	0	6774	M	2.65	5.07	3.56	2.71	2017-11-09			YES	middle-aged
8	Struthers and Scott	5278	29648	Wilfred	Lynne	Gayler	M	2010-01-10	Cross Breed	2016-09-28 06:31:31	No	Mild											5278	2016-09-28	Yes	1	0	No	0	disagree	2010-01-10	2010-01-10	80	3 months plus	0	5278	M	2.71	5.35	3.93	1.78	2016-09-28			YES	middle-aged
11	Struthers and Scott	5971	19784	Kai	karen	mcintyre	M	2012-03-08	Labrador Retriever	2017-03-20 10:30:10	No		mild										5971	2017-03-20	Yes	1	0	No	0	disagree	2012-03-08	2012-03-08	60	3 months plus	0	5971	M	2.66	4.32	4.34	1.9	2017-03-20			YES	middle-aged
16	Struthers and Scott	5184	29296	Ledi	Sarah	Walker	M	2010-04-30	Whippet	2016-09-09 09:57:59	Yes												5184	2016-09-09	Yes	1	0	Yes	1	agree	2010-04-30	2010-04-30	76	3 months plus	0	5184	M	2.53	5.55	5.9	4.26	2016-09-09			YES	middle-aged
8	Ashgrove Veterinary Centre Ltd	4901	27870	Zuri	Will	Duncan	M	2012-05-01	Rhodesian Ridgeback	2016-07-29 12:30:04	no	mild	severe										4901	2016-07-29	Yes	1	0	no	0	disagree	2012-05-01	2012-05-01	50	3 months plus	0	4901	M	3.05	5.72	5.9	4.26	2016-07-29			YES	middle-aged
12	Ashgrove Veterinary Centre Ltd	3025	21233	Willow	Christine	Mair	M	2010-05-01	English Springer Spaniel	2015-08-31 20:53:18	no	mild-moderate											3025	2015-08-31	No	0	0	no	0	agree	2010-05-01	2010-05-01	63	3 months plus	0	3025	M	3.37	4.71	4.09	3.45	2015-08-31			YES	middle-aged
23	Donview Vet Centre	3284	22483	jackson	Lynne	Calderwood	M	2010-10-26	Flat-Coated Retriever	2015-10-15 09:17:52	no	moderate	mild-moderate										3284	2015-10-15	No	0	0	no	0	agree	2010-10-26	2010-10-26	59	3 months plus	0	3284	M	3.33	4.88	4.26	2.71	2015-10-15			YES	middle-aged
27	Donview Vet Centre	3360	22887	Jura	Gordon	Duncan	F	2011-08-09	Staffordshire Bull Terrier	2015-10-28 07:13:52	no				mild								3360	2015-10-28	Yes	1	0	no	0	disagree	2011-08-09	2011-08-09	50	3 months plus	0	3360	F	3.23	5.63	5.38	3.3	2015-10-28			YES	middle-aged
29	Donview Vet Centre	2823	20477	casper	robert	findlay	M	2009-07-07	Labrador Retriever	2015-08-01 15:56:03	yes												2823	2015-08-01	No	0	0	yes	1	disagree	2009-07-07	2009-07-07	72	3 months plus	0	2823	M	0.71	3.73	4.12	1.25	2015-08-01			YES	middle-aged
41	Donview Vet Centre	6172	32291	Millie	Joyce	Pearson	F	2010-09-01	Labrador Retriever	2017-05-01 13:08:14	no	moderate	moderate										6172	2017-05-01	No	0	0	no	0	agree	2010-09-01	2010-09-01	80	3 months plus	0	6172	F	2.21	4.17	3.56	2.13	2017-05-01			YES	middle-aged
49	Donview Vet Centre	6591	33922	Wiggins	Fionna	Wright	M	2012-06-25	English Springer Spaniel	2017-09-15 16:22:46	no					chronic pancreatitis							6591	2017-09-15	Yes	1	0	no	0	disagree	2012-06-25	2012-06-25	62	3 months plus	0	6591	M	4.07	6	6	3.43	2017-09-15			YES	middle-aged

## Sheet: young
Number	Practice Name	NM Dog ID	External Dog ID	Dog Name	Owner First Name	Owner Surname	Dog Gender	Dog Date of Birth	age in months	Dog Breed	Date of Consultation	Do you consider the dog to be in perfect health?	Degenerative joint disease	Obesity	Non-painful cancer	Chronic skin disease	Chronic medical condition	Cardiac disease	Neurological disease	Chronic ear disease	Chronic dental disease	Other condition	If yes for Other condition, please fill in type of condition below	NM PetId	Date Completed	In Perfect Health	owner perfect health = 1	date difference	Do you consider the dog to be in perfect health?	clin record perfect health = 1	correlation between vet and owner opinion	DOB	DOB pasted	Age in months	Is pet at least 3 months old?	is pet >95 months?	NM dog ID	Gender	Energetic and Enthusiastic	Happy and Content	Active and Comfortable	Calm and Relaxed	date from current dog data	vlookup for correlation	vlookup for correlation	do dates match?	Age segment
8	Cedar Grove Veterinary Clinic	1390	9715	Jax	0	0	M	2012-03-29	32	German Shepherd (Alsatian)	2014-12-28 08:35:00	Yes												1390	2014-12-28	Yes	1	0	Yes	1	agree	2012-03-31	2012-03-31	32	3 months plus	0	1390	M	4.15	4.83	6	4.26	2014-12-28	disagree	0	YES	young
13	Cedar Grove Veterinary Clinic	1234	9077	Basil	0	0	M	2011-07-05	40	Labrador Retriever	2014-11-28 14:00:00	Yes												1234	2014-11-28	Yes	1	0	Yes	1	agree	2011-07-05	2011-07-05	40	3 months plus	0	1234	M	2.08	3.99	3.94	2.13	2014-11-28			YES	young
14	Cedar Grove Veterinary Clinic	1264	9209	Soda	0		F	2013-11-12	12	Labrador Retriever	2014-12-02 18:42:00	Yes												1264	2014-12-02	No	0	0	Yes	1	disagree	2013-11-12	2013-11-12	12	3 months plus	0	1264	F	3.51	5.63	4.87	4.09	2014-12-02			YES	young
19	Cedar Grove Veterinary Clinic	1849	15353	Rhino	0	0	M	2013-06-01	20	Mixed (Small)	2015-02-20 08:20:00	Yes												1849	2015-02-20	No	0	0	Yes	1	disagree	2013-06-01	2013-06-01	20	3 months plus	0	1849	M	3.36	6	5.45	2.48	2015-02-20			YES	young
27	Cedar Grove Veterinary Clinic	1840	10117	Larry	0	0	M	2014-11-14	3	Yorkshire Terrier	2015-02-19 07:18:00	Yes												1840	2015-02-19	Yes	1	0	Yes	1	agree	2014-11-14	2014-11-14	3	3 months plus	0	1840	M	4.15	6	6	3.39	2015-02-19			YES	young
36	Cedar Grove Veterinary Clinic	3139	21129	Riley	Helen	Darcy	M	2014-08-22	12	Labrador Retriever	2015-09-21 21:04:04	Yes												3139	2015-09-21	No	0	0	Yes	1	disagree	2014-08-22	2014-08-22	12	3 months plus	0	3139	M	3.7	5.37	5.41	3.8	2015-09-21			YES	young
37	Cedar Grove Veterinary Clinic	4489	24392	Archie	Peter	Faulkner	M	2013-07-07	34	Cockapoo	2016-05-11 16:23:56	Yes												4489	2016-05-11	Yes	1	0	Yes	1	agree	2013-07-07	2013-07-07	34	3 months plus	0	4489	M	3.75	6	6	3.43	2016-05-11			YES	young
48	Cedar Grove Veterinary Clinic	4810	27503	Floppy	Giovanna	Kiliokaitis	M	2015-09-26	9	English Cocker Spaniel	2016-07-09 12:20:44	Yes												4810	2016-07-09	Yes	1	0	Yes	1	agree	2015-09-19	2015-09-19	9	3 months plus	0	4810	M	3.64	5.48	5.47	2.64	2016-07-09			YES	young
55	Cedar Grove Veterinary Clinic	2826	20503	Tess	Amy	McMillan	F	2012-05-28	38	Jack Russell Terrier	2015-08-02 23:38:17	Yes												2826	2015-08-02	No	0	0	Yes	1	disagree	2012-05-28	2012-05-28	38	3 months plus	0	2826	F	3.15	5.45	3.62	2.84	2015-08-02			YES	young
58	Cedar Grove Veterinary Clinic	3832	23209	Mowgli	Conor	Megoran	M	2015-09-12	4	Siberian Husky	2016-01-21 15:51:08	Yes												3832	2016-01-21	Yes	1	0	Yes	1	agree	2015-09-12	2015-09-12	4	3 months plus	0	3832	M	2.86	5.51	5.59	2.72	2016-01-21			YES	young
59	Cedar Grove Veterinary Clinic	5556	30533	Alfie	Ann	Millar	M	2016-05-31	6	Yorkshire Terrier	2016-12-08 15:04:47	Yes												5556	2016-12-08	Yes	1	0	Yes	1	agree	2016-05-31	2016-05-31	6	3 months plus	0	5556	M	4.15	6	6	4.26	2016-12-08			YES	young
60	Cedar Grove Veterinary Clinic	6831	34804	Alfie	Ann	Millar	M	2016-05-31	17	Yorkshire Terrier	2017-11-17 22:07:20	Yes												6831	2017-11-17	Yes	1	0	Yes	1	agree	2016-05-31	2016-05-31	17	3 months plus	0	6831	M	4.07	6	6	3.39	2017-11-17			YES	young
62	Cedar Grove Veterinary Clinic	3911	25498	Elwood	Paul	Nixon	M	2015-06-01	7	Bulldog	2016-01-31 15:36:13	Yes												3911	2016-01-31	Yes	1	0	Yes	1	agree	2015-06-01	2015-06-01	7	3 months plus	0	3911	M	2.44	5.06	4.95	2.84	2016-01-31			YES	young
63	Cedar Grove Veterinary Clinic	6258	32276	Dexter	Katrina	Oneill	M	2016-07-03	10	Basset Hound	2017-05-24 05:27:41	Yes												6258	2017-05-24	Yes	1	0	Yes	1	agree	2016-07-03	2016-07-03	10	3 months plus	0	6258	M	3.71	5.4	5.37	3.22	2017-05-24			YES	young
65	Cedar Grove Veterinary Clinic	2837	20540	alfie	Kelsey	Raphael	M	2013-05-05	26	Yorkshire Terrier	2015-08-04 15:03:19	Yes												2837	2015-08-04	Yes	1	0	Yes	1	agree	2013-05-05	2013-05-05	26	3 months plus	0	2837	M	3.45	5.08	5.6	3.33	2015-08-04			YES	young
66	Cedar Grove Veterinary Clinic	3197	22085	boyd	Gerald	Reynolds	M	2014-03-20	18	Golden Retriever	2015-09-30 20:09:05	Yes												3197	2015-09-30	Yes	1	0	Yes	1	agree	2014-03-20	2014-03-20	18	3 months plus	0	3197	M	3.77	5.26	5.37	0	2015-09-30			YES	young
69	Cedar Grove Veterinary Clinic	5577	30597	Dolly	Adam	Wilkinson	F	2016-09-09	3	Goldendoodle	2016-12-15 14:48:26	Yes												5577	2016-12-15	Yes	1	0	Yes	1	agree	2016-09-09	2016-09-09	3	3 months plus	0	5577	F	3.94	6	6	3.72	2016-12-15			YES	young
3	Bridge Vets	5146	29181	Star	Keith	Cordiner	F	2015-11-17	9	English Cocker Spaniel	2016-09-02 21:02:41	Yes												5146	2016-09-02	Yes	1	0	Yes	1	agree	2015-11-17	2015-11-17	9	3 months plus	0	5146	F	2.99	6	4.91	3.03	2016-09-02			YES	young
12	Bridge Vets	3394	22436	Luna	Carol	Hay	F	2015-03-08	7	Papillon	2015-11-04 11:23:43	No										Severe	Grade III patellar luxation	3394	2015-11-04	Yes	1	0	No	0	disagree	2015-03-08	2015-03-08	7	3 months plus	0	3394	F	2.29	4.38	3.93	2.78	2015-11-04			YES	young
13	Bridge Vets	3268	22434	Milly	Carol	Hay	F	2012-10-11	36	Yorkshire Terrier	2015-10-12 13:11:51	Yes												3268	2015-10-12	Yes	1	0	Yes	1	agree	2012-10-11	2012-10-11	36	3 months plus	0	3268	F	3.34	5.53	5.35	2.81	2015-10-12			YES	young
19	Bridge Vets	5654	30170	Max	Lorna	Thomson	M	2014-04-01	34	German Shepherd (Alsatian)	2017-02-04 16:19:04	Yes												5654	2017-02-04	Yes	1	0	Yes	1	agree	2014-04-01	2014-04-01	34	3 months plus	0	5654	M	4.09	6	6	2.52	2017-02-04			YES	young
20	Bridge Vets	3252	22340	libby	Mandy	Thomson	F	2015-03-06	7	Spaniel (Cocker)	2015-10-10 06:50:20	No		Moderate										3252	2015-10-10	Yes	1	0	No	0	disagree	2015-03-06	2015-03-06	7	3 months plus	0	3252	F	3.51	6	5.9	4.26	2015-10-10			YES	young
21	Bridge Vets	5472	30341	VINNIE	Kellyanne	Wiseman	M	2015-07-12	16	Leonberger	2016-11-19 10:00:29	Yes												5472	2016-11-19	Yes	1	0	Yes	1	agree	2015-07-12	2015-07-12	16	3 months plus	0	5472	M	3.22	5.9	6	4.26	2016-11-19			YES	young
2	ICR Butt & Partners	6570	29895	Lexie	Inbal	Badihi Kaplan	F	2014-03-24	41	Golden Retriever	2017-09-12 02:41:30	Yes												6570	2017-09-12	Yes	1	0	Yes	1	agree	2014-03-24	2014-03-24	41	3 months plus	0	6570	F	2.96	5.66	5.38	4.26	2017-09-12			YES	young
3	ICR Butt & Partners	5006	28992	Beau	isla	blair	F	2013-08-21	36	German Shepherd (Alsatian)	2016-08-23 19:28:06	No				Moderate (anal furunculosis)								5006	2016-08-23	No	0	0	No	0	agree	2013-08-21	2013-08-21	36	3 months plus	0	5006	F	3.98	5.79	5.87	3.72	2016-08-23			YES	young
4	ICR Butt & Partners	5003	28993	Rainy	isla	blair	F	2013-08-21	36	German Shepherd (Alsatian)	2016-08-22 19:56:38	No				Moderate								5003	2016-08-22	Yes	1	0	No	0	disagree	2013-08-21	2013-08-21	36	3 months plus	0	5003	F	3.62	5.27	5.79	2.64	2016-08-22			YES	young
10	ICR Butt & Partners	4096	26215	Fergus	Beth	King	M	2015-03-15	11	Spaniel (English Springer)	2016-03-01 18:21:53	Yes												4096	2016-03-01	Yes	1	0	Yes	1	agree	2015-03-15	2015-03-15	11	3 months plus	0	4096	M	3.79	4.77	5.41	4.26	2016-03-01			YES	young
11	ICR Butt & Partners	3201	22093	Hugo	Nikala	Knox	M	2011-12-30	45	Dachshund	2015-10-01 11:58:45	Yes												3201	2015-10-01	No	0	0	Yes	1	disagree	2011-12-30	2011-12-30	45	3 months plus	0	3201	M	2.96	5.15	5.44	3.84	2015-10-01			YES	young
16	ICR Butt & Partners	3655	24482	Milo	Laura	Stewart	M	2013-03-20	33	Poodle (Miniature)	2015-12-28 17:22:27	Yes												3655	2015-12-28	Yes	1	0	Yes	1	agree	2013-03-20	2013-03-20	33	3 months plus	0	3655	M	3.66	5.23	5.02	2.55	2015-12-28			YES	young
20	ICR Butt & Partners	6433	33299	Pablo	M	Tully	M	2015-11-01	20	Lhasa Apso	2017-07-25 06:27:20	No		Moderate										6433	2017-07-25	Yes	1	0	No	0	disagree	2015-11-01	2015-11-01	20	3 months plus	0	6433	M	3.91	4.83	4.48	4.26	2017-07-25			YES	young
22	ICR Butt & Partners	3888	25333	Tilly	Andy	Waugh	F	2013-05-22	32	Spaniel (Cocker)	2016-01-27 21:10:08	Yes												3888	2016-01-27	Yes	1	0	Yes	1	agree	2013-05-22	2013-05-22	32	3 months plus	0	3888	F	3.88	5.44	5.91	2.35	2016-01-27			YES	young
23	ICR Butt & Partners	6556	33219	Callie	Paula	Westaby	F	2017-04-17	4	Flat-Coated Retriever	2017-09-05 20:56:54	Yes												6556	2017-09-05	Yes	1	0	Yes	1	agree	2017-04-17	2017-04-17	4	3 months plus	0	6556	F	3	5.33	5.28	2.13	2017-09-05			YES	young
24	ICR Butt & Partners	5977	24793	Dolly	Robert	Yorkston	F	2015-11-21	16	Jack Russell Terrier	2017-03-22 14:33:44	Yes												5977	2017-03-22	No	0	0	Yes	1	disagree	2015-11-21	2015-11-21	16	3 months plus	0	5977	F	3.93	5.9	5.38	2.72	2017-03-22			YES	young
4	Kingdom Veterinary Clinic	3575	23606	elsa	Nichola	Cameron	F	2015-08-05	4	Cross Breed	2015-12-14 11:46:26	Yes												3575	2015-12-14	Yes	1	0	Yes	1	agree	2015-08-05	2015-08-05	4	3 months plus	0	3575	F	4.15	5.39	6	4.26	2015-12-14			YES	young
13	Kingdom Veterinary Clinic	4728	28063	bella	Barry	Thomson	F	2014-03-17	27	Boxer	2016-06-25 13:52:00	Yes												4728	2016-06-25	Yes	1	0	Yes	1	agree	2014-03-17	2014-03-17	27	3 months plus	0	4728	F	3.71	4.93	5.26	2.68	2016-06-25			YES	young
1	Wallace Veterinary Centre	3699	24307	Rio	Jackie	Adam	M	2013-04-06	32	Labrador Retriever	2016-01-05 13:50:59	No		Mild										3699	2016-01-05	No	0	0	No	0	agree	2013-04-06	2013-04-06	32	3 months plus	0	3699	M	3.97	5.61	4.76	3.8	2016-01-05			YES	young
2	Wallace Veterinary Centre	6613	33762	Maggie	Ailie	Bisgrove	F	2017-03-16	6	Lhasa Apso	2017-09-21 21:18:13	Yes												6613	2017-09-21	Yes	1	0	Yes	1	agree	2017-03-16	2017-03-16	6	3 months plus	0	6613	F	3.54	6	5.71	2.43	2017-09-21			YES	young
3	Wallace Veterinary Centre	3738	24258	Max	Ashley	Broughton	M	2013-05-20	31	Spaniel (Cocker)	2016-01-08 19:04:04	Yes												3738	2016-01-08	Yes	1	0	Yes	1	agree	2013-05-20	2013-05-20	31	3 months plus	0	3738	M	4.15	6	6	4.26	2016-01-08			YES	young
4	Wallace Veterinary Centre	4718	27785	Daizi	Fiona	Burgess	F	2013-07-15	35	Yorkshire Terrier	2016-06-23 13:36:18	Yes												4718	2016-06-23	Yes	1	0	Yes	1	agree	2013-07-15	2013-07-15	35	3 months plus	0	4718	F	2.82	5.37	6	2.52	2016-06-23			YES	young
7	Wallace Veterinary Centre	3773	24840	Luath	Tony	Coffield	F	2014-11-09	14	Alaskan Malamute	2016-01-13 08:38:34	No		Moderate										3773	2016-01-13	Yes	1	0	No	0	disagree	2014-11-09	2014-11-09	14	3 months plus	0	3773	F	3.06	4.97	4.43	3.38	2016-01-13			YES	young
10	Wallace Veterinary Centre	5689	30556	Alan	Sylvia	Dobbie	M	2016-07-01	7	Chihuahua (Smooth Coat)	2017-02-15 19:08:04	Yes												5689	2017-02-15	Yes	1	0	Yes	1	agree	2016-07-01	2016-07-01	7	3 months plus	0	5689	M	2.98	4.96	4.36	3.03	2017-02-15			YES	young
14	Wallace Veterinary Centre	4514	27428	Bella	James	Esplin	M	2016-01-29	3	Bichon Frise	2016-05-14 05:49:52	No								Otitis externa				4514	2016-05-14	Yes	1	0	No	0	disagree	2016-01-29	2016-01-29	3	3 months plus	0	4514	M	3.24	6	4.73	3.51	2016-05-14			YES	young
22	Wallace Veterinary Centre	5564	30444	Amy pond	Roisin	Johnston	F	2013-06-07	42	Jack Russell Terrier	2016-12-10 20:45:58	Yes												5564	2016-12-10	Yes	1	0	Yes	1	agree	2013-06-07	2013-06-07	42	3 months plus	0	5564	F	2.21	3.99	4.56	2.13	2016-12-10			YES	young
26	Wallace Veterinary Centre	3861	25239	barnaby	Pauline	McGregor	M	2015-07-07	6	Cross Breed	2016-01-23 21:19:33	Yes												3861	2016-01-23	Yes	1	0	Yes	1	agree	2015-07-07	2015-07-07	6	3 months plus	0	3861	M	3.08	6	5.61	3.39	2016-01-23			YES	young
27	Wallace Veterinary Centre	4276	26749	Milo	Michelle	Mckenzie	M	2013-03-20	36	Shih Tzu	2016-03-27 20:52:32	Yes												4276	2016-03-27	Yes	1	0	Yes	1	agree	2013-03-20	2013-03-20	36	3 months plus	0	4276	M	2.93	3.61	4.66	3.57	2016-03-27			YES	young
33	Wallace Veterinary Centre	4214	25264	Clyde	Fiona	Ross	M	2012-08-29	42	English Springer Spaniel	2016-03-16 18:11:29	No					IBD							4214	2016-03-16	Yes	1	0	No	0	disagree	2012-08-29	2012-08-29	42	3 months plus	0	4214	M	4.15	6	6	2.9	2016-03-16			YES	young
34	Wallace Veterinary Centre	3949	25624	Ohta	Katy	Shields	M	2013-09-07	28	Collie (Rough)	2016-02-04 16:10:20	No	Moderate											3949	2016-02-04	No	0	0	No	0	agree	2013-09-07	2013-09-07	28	3 months plus	0	3949	M	2.71	5.1	3.99	2.58	2016-02-04			YES	young
37	Wallace Veterinary Centre	3624	24322	Mac	Rhiannon	Tindal	M	2015-02-05	10	English Cocker Spaniel	2015-12-20 15:30:03	Yes												3624	2015-12-20	No	0	0	Yes	1	disagree	2015-02-05	2015-02-05	10	3 months plus	0	3624	M	3.81	5.91	4.81	3.49	2015-12-20			YES	young
40	Wallace Veterinary Centre	4833	28480	Rubie	Kat	Watson	F	2014-01-01	30	Cavalier King Charles Spaniel	2016-07-14 21:53:49	Yes												4833	2016-07-14	Yes	1	0	Yes	1	agree	2014-01-01	2014-01-01	30	3 months plus	0	4833	F	3.83	5.91	5.91	4.09	2016-07-14			YES	young
17	Struthers and Scott	5431	19022	Pip	Susan	Watt	M	2014-07-20	27	Jack Russell Terrier	2016-11-10 13:03:30	Yes												5431	2016-11-10	Yes	1	0	Yes	1	agree	2014-07-20	2014-07-20	27	3 months plus	0	5431	M	3.75	5.81	5.23	3.84	2016-11-10			YES	young
6	Ashgrove Veterinary Centre Ltd	5945	31649	Oreo	claire	archibald (Bange)	M	2015-06-13	21	Pug	2017-03-15 14:01:12	yes												5945	2017-03-15	Yes	1	0	yes	1	agree	2015-06-13	2015-06-13	21	3 months plus	0	5945	M	3.55	5.49	5.26	1.45	2017-03-15			YES	young
14	Ashgrove Veterinary Centre Ltd	5264	29600	Izzy	Carrie	Murray	F	2016-06-21	3	Cross Breed	2016-09-27 07:36:03	yes												5264	2016-09-27	Yes	1	0	yes	1	agree	2016-06-21	2016-06-21	3	3 months plus	0	5264	F	2.84	6	5.72	3.09	2016-09-27			YES	young
19	Ashgrove Veterinary Centre Ltd	2637	19699	Maisy	Yvonne	Towler	F	2015-01-15	5	Yorkshire Terrier	2015-06-30 20:24:00	yes												2637	2015-06-30	Yes	1	0	yes	1	agree	2015-01-15	2015-01-15	5	3 months plus	0	2637	F	4.15	6	6	4.26	2015-06-30			YES	young
7	Donview Vet Centre	1218	4333	Maadi	Beveridge	0	F	2013-07-17	16	Mixed (Medium)	2014-11-26 07:48:00	yes												1218	2014-11-26	Yes	1	0	yes	1	agree	2013-07-17	2013-07-17	16	3 months plus	0	1218	F	4.15	6	6	4.26	2014-11-26			YES	young
9	Donview Vet Centre	1942	15958	Fight (Midge)	Size	0	M	2014-03-26	11	Mixed (Medium)	2015-02-26 20:51:00	yes												1942	2015-02-26	No	0	0	yes	1	disagree	2014-03-26	2014-03-26	11	3 months plus	0	1942	M	3.41	1.98	3	4.26	2015-02-26			YES	young
18	Donview Vet Centre	2597	19473	Cyril	Mairi	Anderson	M	2015-03-07	3	Mixed (Small)	2015-06-09 17:06:00	yes												2597	2015-06-09	Yes	1	0	yes	1	agree	2013-11-09	2013-11-09	19	3 months plus	0	2597	M	2.08	3.99	3.94	2.13	2015-06-09			YES	young
19	Donview Vet Centre	6724	33789	Cookie	Gavin	Bell	M	2017-07-10	3	English Springer Spaniel	2017-10-23 18:26:50	yes												6724	2017-10-23	Yes	1	0	yes	1	agree	2017-07-10	2017-07-10	3	3 months plus	0	6724	M	3.77	5.44	4.48	3.39	2017-10-23			YES	young
20	Donview Vet Centre	6491	33538	Tam	Amanda	Blackwood	M	2016-05-14	14	Golden Retriever	2017-08-13 19:45:43	yes												6491	2017-08-13	No	0	0	yes	1	disagree	2016-05-14	2016-05-14	14	3 months plus	0	6491	M	2.82	4.13	3.58	2.25	2017-08-13			YES	young
22	Donview Vet Centre	5125	29131	Bailey	Caitlin	Buchan	F	2014-08-06	24	Mixed (Medium)	2016-08-30 21:23:45	yes												5125	2016-08-30	Yes	1	0	yes	1	agree	2014-08-06	2014-08-06	24	3 months plus	0	5125	F	2.23	5.36	4.86	3.06	2016-08-30			YES	young
33	Donview Vet Centre	4703	3869	Zara	Caroline	MacIntyre	F	2013-03-29	38	Bearded Collie	2016-06-20 20:02:27	yes												4703	2016-06-20	Yes	1	0	yes	1	agree	2013-03-29	2013-03-29	38	3 months plus	0	4703	F	3.94	6	5.9	3.43	2016-06-20			YES	young
36	Donview Vet Centre	4771	27460	Millie	Anna	Martin-Wood	F	2015-10-18	8	Mixed (Small)	2016-07-01 22:37:24	yes												4771	2016-07-01	Yes	1	0	yes	1	agree	2016-01-01	2016-01-01	6	3 months plus	0	4771	F	3.95	5.9	6	3.97	2016-07-01			YES	young
39	Donview Vet Centre	5601	30828	Maya	Richard	Morrice	F	2016-10-23	3	Pug	2017-01-25 14:23:13	yes												5601	2017-01-25	Yes	1	0	yes	1	agree	2016-10-23	2016-10-23	3	3 months plus	0	5601	F	4.03	5.9	6	3.97	2017-01-25			YES	young
44	Donview Vet Centre	5316	29818	Jura	Rebecca	Roberts	F	2015-09-24	12	English Cocker Spaniel	2016-10-10 21:12:07	yes												5316	2016-10-10	Yes	1	0	yes	1	agree	2015-09-24	2015-09-24	12	3 months plus	0	5316	F	4.09	6	6	4.26	2016-10-10			YES	young

## Sheet: old pivot
		Clin record says No	Clin Record says Yes
	Count of NM Dog ID	Column Labels
Owner says No	Row Labels	0	1	Grand Total
Owner says Yes	0	18	7	25
	1	14	10	24
	Grand Total	32	17	49

## Sheet: Sheet4
Row Labels	Count of NM Dog ID
(blank)	152
Grand Total	152

## Sheet: Sheet5
	Column Labels
	No	Yes	(blank)	Grand Total
Count of NM Dog ID	63	89		152

## Sheet: joint disease
Number	Practice Name	NM Dog ID	External Dog ID	Dog Name	Owner First Name	Owner Surname	Dog Gender	Dog Date of Birth	Dog Breed	Date of Consultation	Do you consider the dog to be in perfect health?	Degenerative joint disease	Obesity	Non-painful cancer	Chronic skin disease	Chronic medical condition	Cardiac disease	Neurological disease	Chronic ear disease	Chronic dental disease	Other condition	If yes for Other condition, please fill in type of condition below	NM PetId	Date Completed	In Perfect Health	owner perfect health = 1	date difference	Do you consider the dog to be in perfect health?	clin record perfect health = 1	correlation between vet and owner opinion	DOB	DOB pasted	Age in months	Is pet at least 3 months old?	is pet >95 months?	NM dog ID	Gender	Energetic and Enthusiastic	Happy and Content	Active and Comfortable	Calm and Relaxed	date from current dog data	vlookup for correlation	vlookup for correlation	do dates match?	Age segment
15	Cedar Grove Veterinary Clinic	2687	14411	Inka	0	0	F	2002-06-09	Labrador Retriever	2015-07-07 22:31:00	No	Mild											2687	2015-07-07	No	0	0	No	0	agree	2002-06-09	2002-06-09	156	3 months plus	1	2687	F	3.18	4.55	4.61	1.9	2015-07-07			YES	old
38	Cedar Grove Veterinary Clinic	4037	25291	Quigley	Alison	Fletcher	M	2005-07-04	Pug	2016-02-21 21:38:18	No	Moderate			Moderate						Yes	KCS	4037	2016-02-21	No	0	0	No	0	agree	2005-07-04	2005-07-04	127	3 months plus	1	4037	M	3.09	5.55	5.58	4.26	2016-02-21			YES	old
2	Bridge Vets	3348	22817	Gipsy	Julie	Cooper	F	2004-04-07	Jack Russell Terrier	2015-10-26 18:06:05	No	Mild	Moderate							Mild			3348	2015-10-26	Yes	1	0	No	0	disagree	2004-04-07	2004-04-07	138	3 months plus	1	3348	F	3.17	5.35	4.78	2.84	2015-10-26			YES	old
10	Bridge Vets	3323	22328	Pebbles	Glenda	Fraser	F	2010-09-20	Labradoodle	2015-10-21 09:58:07	No	Mild											3323	2015-10-21	Yes	1	0	No	0	disagree	2010-09-20	2010-09-20	61	3 months plus	0	3323	F	3.41	1.98	3.21	4.26	2015-10-21			YES	middle-aged
16	Bridge Vets	3270	22399	Scamps	wilma	mutch (Wilson)	M	2004-03-05	West Highland White Terrier	2015-10-12 17:08:52	No	Moderate				Yes (Diabetes)							3270	2015-10-12	Yes	1	0	No	0	disagree	2004-03-05	2004-03-05	139	3 months plus	1	3270	M	2.62	5.15	4.62	3.3	2015-10-12			YES	old
6	Wallace Veterinary Centre	3620	24289	hector	Myra	Clyne (Fyfe)	M	2006-01-08	Labrador Retriever	2015-12-19 17:58:21	No	Severe	Severe								Yes	Chronic cough	3620	2015-12-19	Yes	1	0	No	0	disagree	2006-01-08	2006-01-08	119	3 months plus	1	3620	M	3.53	5.36	4.09	3.74	2015-12-19			YES	old
9	Wallace Veterinary Centre	4451	27260	Buddy	Terry	Deans	M	2005-05-15	Other (Large)	2016-04-30 06:35:08	No	Moderate						Ataxic episode					4451	2016-04-30	No	0	0	No	0	agree	2005-05-15	2005-05-15	131	3 months plus	1	4451	M	1.59	4.46	4.06	0.96	2016-04-30			YES	old
11	Wallace Veterinary Centre	3798	24972	bailey	Elaine	Donald	M	2003-12-07	Lakeland Terrier	2016-01-17 23:17:14	No	Moderate											3798	2016-01-17	No	0	0	No	0	agree	2003-12-07	2003-12-07	145	3 months plus	1	3798	M	1.49	3.49	3.37	2.54	2016-01-17			YES	old
24	Wallace Veterinary Centre	3631	24358	Archie	Samantha	Louden	M	2008-03-11	English Cocker Spaniel	2015-12-21 22:13:05	No	Moderate											3631	2015-12-21	No	0	0	No	0	agree	2008-03-11	2008-03-11	93	3 months plus	0	3631	M	2.44	4.95	3.42	3.2	2015-12-21			YES	middle-aged
30	Wallace Veterinary Centre	3864	24301	Bailey	Lorraine	Patience	M	2003-09-03	German Shepherd (Alsatian)	2016-01-24 16:31:08	No	Moderate											3864	2016-01-24	Yes	1	0	No	0	disagree	2003-09-03	2003-09-03	148	3 months plus	1	3864	M	3.57	5.91	4.81	3.91	2016-01-24			YES	old
32	Wallace Veterinary Centre	3639	24378	Marley	Elizabeth	reid	M	2010-03-30	Mixed (Medium)	2015-12-22 14:06:08	No	Moderate											3639	2015-12-22	No	0	0	No	0	agree	2010-03-30	2010-03-30	68	3 months plus	0	3639	M	3.52	5.7	4.94	3.72	2015-12-22			YES	middle-aged
34	Wallace Veterinary Centre	3949	25624	Ohta	Katy	Shields	M	2013-09-07	Collie (Rough)	2016-02-04 16:10:20	No	Moderate											3949	2016-02-04	No	0	0	No	0	agree	2013-09-07	2013-09-07	28	3 months plus	0	3949	M	2.71	5.1	3.99	2.58	2016-02-04			YES	young
39	Wallace Veterinary Centre	4167	26401	Clova	Fiona	Walthall	F	2003-05-30	Labrador Retriever	2016-03-11 11:27:07	No	Severe											4167	2016-03-11	No	0	0	No	0	agree	2003-05-30	2003-05-30	153	3 months plus	1	4167	F	3.81	6	2.83	4.09	2016-03-11			YES	old
5	Struthers and Scott	6774	34576	Oscar	Simon	Clarke	M	2010-11-10	Labrador Retriever	2017-11-09 10:09:49	No	Severe											6774	2017-11-09	No	0	0	No	0	agree	2010-11-10	2010-11-10	83	3 months plus	0	6774	M	2.65	5.07	3.56	2.71	2017-11-09			YES	middle-aged
6	Struthers and Scott	5308	29768	Max	Jean	Clews	M	2005-01-16	Border Collie	2016-10-06 22:22:01	No	Severe										LH & lumbar	5308	2016-10-06	No	0	0	No	0	agree	2005-01-16	2005-01-16	140	3 months plus	1	5308	M	2.71	4.98	3.35	1.96	2016-10-06			YES	old
8	Struthers and Scott	5278	29648	Wilfred	Lynne	Gayler	M	2010-01-10	Cross Breed	2016-09-28 06:31:31	No	Mild											5278	2016-09-28	Yes	1	0	No	0	disagree	2010-01-10	2010-01-10	80	3 months plus	0	5278	M	2.71	5.35	3.93	1.78	2016-09-28			YES	middle-aged
12	Struthers and Scott	6555	33797	Bruce	Julia	Nimmins	M	2005-12-10	German Shepherd (Alsatian)	2017-09-05 18:38:44	No	Severe	no										6555	2017-09-05	No	0	0	No	0	agree	2005-12-10	2005-12-10	140	3 months plus	1	6555	M	1.94	4.32	3.02	3.03	2017-09-05			YES	old
13	Struthers and Scott	6991	35656	Buddy	Gregor	Powell	M	2007-04-27	German Wirehaired Pointer	2018-01-04 20:43:11	No	moderate									Yes	myofascial pain	6991	2018-01-04	Yes	1	0	No	0	disagree	2007-04-27	2007-04-27	128	3 months plus	1	6991	M	3.06	4.83	4.44	3.26	2018-01-04			YES	old
7	Ashgrove Veterinary Centre Ltd	2841	19934	magnus	Kevin	Barclay	M	2003-07-12	Border Terrier	2015-08-05 12:13:09	no	mild											2841	2015-08-05	No	0	0	no	0	agree	2003-07-12	2003-07-12	144	3 months plus	1	2841	M	2.16	3.62	3.61	3.07	2015-08-05			YES	old
8	Ashgrove Veterinary Centre Ltd	4901	27870	Zuri	Will	Duncan	M	2012-05-01	Rhodesian Ridgeback	2016-07-29 12:30:04	no	mild	severe										4901	2016-07-29	Yes	1	0	no	0	disagree	2012-05-01	2012-05-01	50	3 months plus	0	4901	M	3.05	5.72	5.9	4.26	2016-07-29			YES	middle-aged
12	Ashgrove Veterinary Centre Ltd	3025	21233	Willow	Christine	Mair	M	2010-05-01	English Springer Spaniel	2015-08-31 20:53:18	no	mild-moderate											3025	2015-08-31	No	0	0	no	0	agree	2010-05-01	2010-05-01	63	3 months plus	0	3025	M	3.37	4.71	4.09	3.45	2015-08-31			YES	middle-aged
13	Ashgrove Veterinary Centre Ltd	7180	36461	Jake	Morven	Meston	M	2009-02-15	Border Collie	2018-02-15 19:43:54	no	severe											7180	2018-02-15	No	0	0	no	0	agree	2009-02-15	2009-02-15	108	3 months plus	1	7180	M	3.41	5.2	3.96	2.91	2018-02-15			YES	old
5	Donview Vet Centre	2443	18791	Tyler	Watson	0	M	2000-09-01	German Shepherd (Alsatian)	2015-05-10 17:04:00	no	severe											2443	2015-05-10	No	0	0	no	0	agree	2000-09-01	2000-09-01	176	3 months plus	1	2443	M	2.22	4.01	3.33	2.25	2015-05-10			YES	old
6	Donview Vet Centre	2293	18030	Twiggy	Clarke	0	F	2007-02-19	Lurcher	2015-04-14 17:33:00	no	moderate						steroid responsive meningitis					2293	2015-04-14	No	0	0	no	0	agree	2007-02-19	2007-02-19	97	3 months plus	1	2293	F	2.1	4.3	3.46	2.99	2015-04-14			YES	old
11	Donview Vet Centre	1315	7134	Snoopy	Park	0	M	2006-07-15	Pomeranian	2014-12-11 17:44:00	no	mild											1315	2014-12-11	No	0	0	no	0	agree	2006-07-15	2006-07-15	100	3 months plus	1	1315	M	3.04	5.59	5.08	1.41	2014-12-11			YES	old
23	Donview Vet Centre	3284	22483	jackson	Lynne	Calderwood	M	2010-10-26	Flat-Coated Retriever	2015-10-15 09:17:52	no	moderate	mild-moderate										3284	2015-10-15	No	0	0	no	0	agree	2010-10-26	2010-10-26	59	3 months plus	0	3284	M	3.33	4.88	4.26	2.71	2015-10-15			YES	middle-aged
28	Donview Vet Centre	4834	27096	Jinky	Claire	Farquharson	M	2008-03-24	Mixed (Medium)	2016-07-15 08:21:00	no	moderate	moderate										4834	2016-07-15	No	0	0	no	0	agree	2008-03-24	2008-03-24	99	3 months plus	1	4834	M	2.47	4.88	3.67	2.38	2016-07-15			YES	old
32	Donview Vet Centre	5284	29687	Millie	Nicole	Little	F	2005-03-14	Beagle	2016-09-30 15:18:56	no	mild-moderate											5284	2016-09-30	Yes	1	0	no	0	disagree	2005-03-14	2005-03-14	138	3 months plus	1	5284	F	3.08	5.72	4.8	3.72	2016-09-30			YES	old
41	Donview Vet Centre	6172	32291	Millie	Joyce	Pearson	F	2010-09-01	Labrador Retriever	2017-05-01 13:08:14	no	moderate	moderate										6172	2017-05-01	No	0	0	no	0	agree	2010-09-01	2010-09-01	80	3 months plus	0	6172	F	2.21	4.17	3.56	2.13	2017-05-01			YES	middle-aged
45	Donview Vet Centre	4881	26555	Tilly	Andy	Smart	F	2001-12-14	Lakeland Terrier	2016-07-25 22:42:37	no	moderate											4881	2016-07-25	No	0	0	no	0	agree	2001-12-14	2001-12-14	175	3 months plus	1	4881	F	2.37	5.15	3.96	3.2	2016-07-25			YES	old
